# Supplementary material for: (E)-3-[(2-Methyl-4-nitro­phen­yl)imino­meth­yl]-1-benzothio­phene
Source: Acta Crystallogr Sect E Struct Rep Online. 2012 Jan 11;68(Pt 2):o361. doi: 10.1107/S1600536812000190 (PMC3275043; doi:10.1107/S1600536812000190)
Supplement: Supplementary file 1 [file e-68-0o361-sup1.cif]

##############################################################################
#                                                                            #
# This CIF contains the data in a paper accepted for publication in          #
# Acta Crystallographica Section E. It conforms to the requirements of       #
# Notes for Authors for Acta Crystallographica Section E, and has been       #
# peer reviewed under the auspices of the IUCr Commission on Journals.       #
#                                                                            #
# Full details of the Crystallographic Information File format               #
# are given in the paper "The Crystallographic Information File (CIF):       #
# a New Standard Archive File for Crystallography" by S. R. Hall, F. H.      #
# Allen and I. D. Brown [Acta Cryst. (1991), A47, 655-685].                  #
#                                                                            #
# The current version of the core CIF dictionary is obtainable from          #
# ftp://ftp.iucr.org/pub/cif_core.dic.                                       #
#                                                                            #
# Software is freely available for graphical display of the structure(s)     #
# in this CIF. For information consult the CIF software page                 #
# http://www.iucr.org/resources/cif/software.                                #
#                                                                            #
# This file may be used for bona fide research purposes within the           #
# scientific community so long as proper attribution is given to the journal # 
# article from which it was obtained.                                        #
#                                                                            #
##############################################################################
data_I
_audit_creation_method     SHELXL-97
_chemical_name_systematic
;
(<i>E</i>)-3-[(2-Methyl-4-nitrophenyl)iminomethyl]-1-benzothiophene
;
_chemical_name_common     ?
_chemical_formula_moiety     'C16 H12 N2 O2 S'
_chemical_formula_sum     'C16 H12 N2 O2 S'
_chemical_formula_iupac     'C16 H12 N2 O2 S'
_chemical_formula_weight     296.34
_chemical_melting_point     ?
_symmetry_cell_setting     monoclinic
_symmetry_space_group_name_H-M     'P 21'
_symmetry_space_group_name_Hall     'P 2yb'
loop_
    _symmetry_equiv_pos_as_xyz
    'x, y, z'
    '-x, y+1/2, -z'
_cell_length_a     7.6224(4)
_cell_length_b     7.9139(4)
_cell_length_c     11.7536(5)
_cell_angle_alpha     90.00
_cell_angle_beta     91.341(4)
_cell_angle_gamma     90.00
_cell_volume     708.82(6)
_cell_formula_units_Z     2
_cell_measurement_reflns_used     1356
_cell_measurement_theta_min     3.2137
_cell_measurement_theta_max     27.6903
_cell_measurement_temperature     296
_exptl_crystal_description     'prism'
_exptl_crystal_colour     'brown'
_exptl_crystal_size_max     0.17
_exptl_crystal_size_mid     0.15
_exptl_crystal_size_min     0.12
_exptl_crystal_density_diffrn     1.388
_exptl_crystal_density_meas     ?
_exptl_crystal_density_method     'not measured'
_exptl_crystal_F_000     308
_exptl_absorpt_coefficient_mu     0.234
_exptl_absorpt_correction_type     multi-scan
_exptl_absorpt_process_details
                               '(<i>CrysAlis PRO</i>; Oxford Diffraction, 2009)'
_exptl_absorpt_correction_T_min     0.56318
_exptl_absorpt_correction_T_max     1.00000
_exptl_special_details
;
<i>CrysAlis PRO</i> (Oxford Diffraction, 2009)
;
_diffrn_ambient_temperature     296
_diffrn_radiation_type     MoK\a
_diffrn_radiation_wavelength     0.7107
_diffrn_radiation_monochromator     mirror
_diffrn_measurement_device_type
;
Oxford Diffraction SuperNova Single source at offset diffractometer with an
Eos detector
;
_diffrn_measurement_method     '\w scans'
_diffrn_detector_area_resol_mean     16.0454
_diffrn_reflns_number     2851
_diffrn_reflns_av_R_equivalents     0.0129
_diffrn_reflns_av_sigmaI/netI     0.0272
_diffrn_reflns_theta_min     3.22
_diffrn_reflns_theta_max     27.75
_diffrn_reflns_theta_full     25.00
_diffrn_measured_fraction_theta_max     0.858
_diffrn_measured_fraction_theta_full     0.997
_diffrn_reflns_limit_h_min     -4
_diffrn_reflns_limit_h_max     9
_diffrn_reflns_limit_k_min     -10
_diffrn_reflns_limit_k_max     5
_diffrn_reflns_limit_l_min     -15
_diffrn_reflns_limit_l_max     14
_diffrn_standards_decay_%     ?
_refine_special_details
;
Refinement of <i>F</i>^2^ against ALL reflections. The weighted <i>R</i>-factor
<i>wR</i> and goodness of fit <i>S</i> are based on <i>F</i>^2^, conventional
<i>R</i>-factors <i>R</i> are based on <i>F</i>, with <i>F</i> set to zero for
negative <i>F</i>^2^. The threshold expression of <i>F</i>^2^ >
\s(<i>F</i>^2^) is used only for calculating <i>R</i>-factors(gt) <i>etc</i>.
and is not relevant to the choice of reflections for refinement.
<i>R</i>-factors based on <i>F</i>^2^ are statistically about twice as large
as those based on <i>F</i>, and <i>R</i>- factors based on ALL data will be
even larger.
;
_reflns_number_total     2108
_reflns_number_gt     1870
_reflns_threshold_expression     I>2\s(I)
_refine_ls_structure_factor_coef     Fsqd
_refine_ls_matrix_type     full
_refine_ls_R_factor_gt     0.0374
_refine_ls_wR_factor_ref     0.0890
_refine_ls_goodness_of_fit_ref     1.046
_refine_ls_restrained_S_all     1.047
_refine_ls_number_reflns     2108
_refine_ls_number_parameters     191
_refine_ls_number_restraints     1
_refine_ls_hydrogen_treatment     constr
_refine_ls_weighting_scheme     calc
_refine_ls_weighting_details
         'calc w=1/[\s^2^(Fo^2^)+(0.0369P)^2^+0.1426P] where P=(Fo^2^+2Fc^2^)/3'
_atom_sites_solution_hydrogens     geom
_atom_sites_solution_primary     direct
_atom_sites_solution_secondary     difmap
_refine_ls_shift/su_max     0.000
_refine_ls_shift/su_mean     0.000
_refine_diff_density_max     0.145
_refine_diff_density_min     -0.144
_refine_ls_extinction_method     none
_refine_ls_extinction_coef     ?
_refine_ls_abs_structure_details     'Flack (1983), 572 Friedel pairs'
_refine_ls_abs_structure_Flack     -0.07(11)
loop_
    _atom_type_symbol
    _atom_type_description
    _atom_type_scat_dispersion_real
    _atom_type_scat_dispersion_imag
    _atom_type_scat_source
    'C' 'C' 0.0033 0.0016
                         'International Tables Vol C Tables 4.2.6.8 and 6.1.1.4'
    'H' 'H' 0.0000 0.0000
                         'International Tables Vol C Tables 4.2.6.8 and 6.1.1.4'
    'N' 'N' 0.0061 0.0033
                         'International Tables Vol C Tables 4.2.6.8 and 6.1.1.4'
    'O' 'O' 0.0106 0.0060
                         'International Tables Vol C Tables 4.2.6.8 and 6.1.1.4'
    'S' 'S' 0.1246 0.1234
                         'International Tables Vol C Tables 4.2.6.8 and 6.1.1.4'
_computing_data_collection
;
<i>CrysAlis PRO</i> (Oxford Diffraction, 2009)
;
_computing_cell_refinement
;
<i>CrysAlis PRO</i> (Oxford Diffraction, 2009)
;
_computing_data_reduction
;
<i>CrysAlis PRO</i> (Oxford Diffraction, 2009)
;
_computing_structure_solution
                         'WinGX (Farrugia, 1997) and SHELXS97 (Sheldrick, 2008)'
_computing_structure_refinement
;
SHELXL97 (Sheldrick, 2008)
;
_computing_molecular_graphics
;
OLEX2 (Dolomanov <i>et al.</i>, 2009) and ORTEP-3 for Windows (Farrugia,
1997)
;
_computing_publication_material
;
OLEX2 (Dolomanov <i>et al.</i>, 2009), WinGX (Farrugia, 1999)
and PLATON (Spek, 2009)
;
loop_
    _atom_site_type_symbol
    _atom_site_label
    _atom_site_fract_x
    _atom_site_fract_y
    _atom_site_fract_z
    _atom_site_U_iso_or_equiv
    _atom_site_adp_type
    _atom_site_calc_flag
    _atom_site_refinement_flags
    _atom_site_occupancy
    _atom_site_symmetry_multiplicity
    _atom_site_disorder_assembly
    _atom_site_disorder_group
    C C1 0.7745(4) 0.7800(4) 0.3597(2) 0.0487(7) Uani d . 1 1 . .
    C C2 0.9349(4) 0.8478(4) 0.3262(3) 0.0621(8) Uani d . 1 1 . .
    H H2 0.9650 0.8497 0.2500 0.075 Uiso calc R 1 1 . .
    C C3 1.0455(4) 0.9109(5) 0.4081(3) 0.0662(9) Uani d . 1 1 . .
    H H3 1.1529 0.9561 0.3876 0.079 Uiso calc R 1 1 . .
    C C4 0.9999(4) 0.9087(5) 0.5225(3) 0.0591(8) Uani d . 1 1 . .
    H H4 1.0768 0.9545 0.5768 0.071 Uiso calc R 1 1 . .
    C C5 0.8438(4) 0.8401(4) 0.5565(2) 0.0491(7) Uani d . 1 1 . .
    H H5 0.8165 0.8377 0.6332 0.059 Uiso calc R 1 1 . .
    C C6 0.7263(4) 0.7740(3) 0.4744(2) 0.0444(6) Uani d . 1 1 . .
    C C7 0.5540(3) 0.6999(5) 0.4864(2) 0.0488(6) Uani d . 1 1 . .
    C C8 0.4620(3) 0.6719(4) 0.5914(2) 0.0512(7) Uani d . 1 1 . .
    H H8 0.3469 0.6330 0.5868 0.061 Uiso calc R 1 1 . .
    C C9 0.4821(4) 0.6556(4) 0.3838(2) 0.0585(8) Uani d . 1 1 . .
    H H9 0.3708 0.6083 0.3759 0.070 Uiso calc R 1 1 . .
    C C10 0.4313(3) 0.6683(4) 0.7870(2) 0.0497(7) Uani d . 1 1 . .
    C C11 0.2601(4) 0.7284(4) 0.7959(2) 0.0597(8) Uani d . 1 1 . .
    H H11 0.2086 0.7888 0.7360 0.072 Uiso calc R 1 1 . .
    C C12 0.1660(4) 0.6983(5) 0.8939(2) 0.0639(8) Uani d . 1 1 . .
    H H12 0.0516 0.7373 0.9004 0.077 Uiso calc R 1 1 . .
    C C13 0.2467(4) 0.6093(4) 0.9806(2) 0.0603(9) Uani d . 1 1 . .
    C C14 0.4166(4) 0.5529(5) 0.9747(2) 0.0614(8) Uani d . 1 1 . .
    H H14 0.4677 0.4944 1.0355 0.074 Uiso calc R 1 1 . .
    C C15 0.5110(4) 0.5831(4) 0.8783(2) 0.0539(8) Uani d . 1 1 . .
    C C16 0.6974(4) 0.5212(6) 0.8702(3) 0.0789(11) Uani d . 1 1 . .
    H H16A 0.7464 0.5045 0.9453 0.118 Uiso calc R 1 1 . .
    H H16B 0.7657 0.6034 0.8307 0.118 Uiso calc R 1 1 . .
    H H16C 0.6986 0.4162 0.8293 0.118 Uiso calc R 1 1 . .
    N N1 0.5308(3) 0.6980(4) 0.68930(16) 0.0527(6) Uani d . 1 1 . .
    N N2 0.1479(5) 0.5769(5) 1.0843(3) 0.0851(10) Uani d . 1 1 . .
    O O1 0.2209(5) 0.5011(5) 1.1621(2) 0.1246(13) Uani d . 1 1 . .
    O O2 -0.0032(4) 0.6264(5) 1.0876(2) 0.1153(14) Uani d . 1 1 . .
    S S1 0.61283(11) 0.69395(13) 0.27057(6) 0.0641(2) Uani d . 1 1 . .
loop_
    _atom_site_aniso_label
    _atom_site_aniso_U_11
    _atom_site_aniso_U_22
    _atom_site_aniso_U_33
    _atom_site_aniso_U_12
    _atom_site_aniso_U_13
    _atom_site_aniso_U_23
    C1 0.0627(17) 0.0399(16) 0.0435(14) 0.0049(13) 0.0028(12) 0.0020(13)
    C2 0.077(2) 0.055(2) 0.0559(18) -0.0021(18) 0.0215(15) -0.0005(16)
    C3 0.0635(19) 0.060(2) 0.075(2) -0.0075(17) 0.0136(17) 0.0057(18)
    C4 0.0594(17) 0.057(2) 0.061(2) -0.0096(16) -0.0056(15) 0.0006(16)
    C5 0.0591(17) 0.0436(16) 0.0445(15) -0.0019(14) -0.0013(12) 0.0024(14)
    C6 0.0537(15) 0.0366(15) 0.0431(14) 0.0046(12) 0.0027(11) 0.0028(12)
    C7 0.0583(15) 0.0451(16) 0.0430(12) -0.0049(15) -0.0015(10) 0.0052(16)
    C8 0.0521(14) 0.0483(18) 0.0533(15) -0.0074(15) 0.0006(11) 0.0051(16)
    C9 0.0659(18) 0.059(2) 0.0505(15) -0.0105(16) -0.0039(13) 0.0039(15)
    C10 0.0571(15) 0.0471(18) 0.0447(13) -0.0116(15) -0.0014(11) -0.0015(14)
    C11 0.0644(18) 0.062(2) 0.0524(15) -0.0003(16) -0.0018(13) 0.0056(16)
    C12 0.0562(16) 0.071(2) 0.0654(17) -0.002(2) 0.0102(13) -0.013(2)
    C13 0.074(2) 0.067(2) 0.0397(15) -0.0203(16) 0.0091(14) -0.0096(15)
    C14 0.077(2) 0.063(2) 0.0440(16) -0.0119(17) -0.0038(15) -0.0017(15)
    C15 0.0631(18) 0.058(2) 0.0409(15) -0.0080(14) -0.0032(13) 0.0020(14)
    C16 0.069(2) 0.101(3) 0.067(2) 0.011(2) -0.0075(17) 0.014(2)
    N1 0.0554(12) 0.0593(15) 0.0433(11) -0.0099(15) 0.0006(9) 0.0055(15)
    N2 0.100(2) 0.103(3) 0.0538(18) -0.034(2) 0.0222(17) -0.0200(18)
    O1 0.149(3) 0.169(4) 0.0565(16) -0.017(3) 0.0217(17) 0.029(2)
    O2 0.096(2) 0.175(4) 0.0766(17) -0.027(2) 0.0362(15) -0.0328(19)
    S1 0.0847(5) 0.0675(5) 0.0399(3) -0.0104(5) -0.0024(3) -0.0013(4)
_geom_special_details
;
All e.s.d.'s (except the e.s.d. in the dihedral angle between two l.s. planes)
are estimated using the full covariance matrix. The cell e.s.d.'s are taken
into account individually in the estimation of e.s.d.'s in distances, angles
and torsion angles; correlations between e.s.d.'s in cell parameters are only
used when they are defined by crystal symmetry. An approximate (isotropic)
treatment of cell e.s.d.'s is used for estimating e.s.d.'s involving l.s.
planes.
;
loop_
    _geom_bond_atom_site_label_1
    _geom_bond_atom_site_label_2
    _geom_bond_site_symmetry_2
    _geom_bond_distance
    _geom_bond_publ_flag
    C1 C2 . 1.401(4) ?
    C1 C6 . 1.406(3) ?
    C1 S1 . 1.738(3) ?
    C2 C3 . 1.359(5) ?
    C2 H2 . 0.9300 ?
    C3 C4 . 1.397(5) ?
    C3 H3 . 0.9300 ?
    C4 C5 . 1.376(4) ?
    C4 H4 . 0.9300 ?
    C5 C6 . 1.403(4) ?
    C5 H5 . 0.9300 ?
    C6 C7 . 1.448(4) ?
    C7 C9 . 1.359(3) ?
    C7 C8 . 1.450(3) ?
    C8 N1 . 1.271(3) ?
    C8 H8 . 0.9300 ?
    C9 S1 . 1.709(3) ?
    C9 H9 . 0.9300 ?
    C10 C11 . 1.395(4) ?
    C10 C15 . 1.395(4) ?
    C10 N1 . 1.411(3) ?
    C11 C12 . 1.391(4) ?
    C11 H11 . 0.9300 ?
    C12 C13 . 1.373(5) ?
    C12 H12 . 0.9300 ?
    C13 C14 . 1.373(5) ?
    C13 N2 . 1.470(4) ?
    C14 C15 . 1.377(4) ?
    C14 H14 . 0.9300 ?
    C15 C16 . 1.508(4) ?
    C16 H16A . 0.9600 ?
    C16 H16B . 0.9600 ?
    C16 H16C . 0.9600 ?
    N2 O1 . 1.218(4) ?
    N2 O2 . 1.218(4) ?
loop_
    _geom_angle_atom_site_label_1
    _geom_angle_atom_site_label_2
    _geom_angle_atom_site_label_3
    _geom_angle_site_symmetry_1
    _geom_angle_site_symmetry_3
    _geom_angle
    _geom_angle_publ_flag
    C2 C1 C6 . . 122.1(3) ?
    C2 C1 S1 . . 126.3(2) ?
    C6 C1 S1 . . 111.6(2) ?
    C3 C2 C1 . . 118.3(3) ?
    C3 C2 H2 . . 120.9 ?
    C1 C2 H2 . . 120.9 ?
    C2 C3 C4 . . 120.8(3) ?
    C2 C3 H3 . . 119.6 ?
    C4 C3 H3 . . 119.6 ?
    C5 C4 C3 . . 121.4(3) ?
    C5 C4 H4 . . 119.3 ?
    C3 C4 H4 . . 119.3 ?
    C4 C5 C6 . . 119.3(3) ?
    C4 C5 H5 . . 120.3 ?
    C6 C5 H5 . . 120.3 ?
    C5 C6 C1 . . 118.1(3) ?
    C5 C6 C7 . . 130.5(2) ?
    C1 C6 C7 . . 111.4(2) ?
    C9 C7 C6 . . 111.4(2) ?
    C9 C7 C8 . . 121.5(3) ?
    C6 C7 C8 . . 127.0(2) ?
    N1 C8 C7 . . 123.2(2) ?
    N1 C8 H8 . . 118.4 ?
    C7 C8 H8 . . 118.4 ?
    C7 C9 S1 . . 114.5(2) ?
    C7 C9 H9 . . 122.7 ?
    S1 C9 H9 . . 122.7 ?
    C11 C10 C15 . . 119.9(2) ?
    C11 C10 N1 . . 121.7(3) ?
    C15 C10 N1 . . 118.3(3) ?
    C12 C11 C10 . . 120.3(3) ?
    C12 C11 H11 . . 119.8 ?
    C10 C11 H11 . . 119.8 ?
    C13 C12 C11 . . 118.2(3) ?
    C13 C12 H12 . . 120.9 ?
    C11 C12 H12 . . 120.9 ?
    C12 C13 C14 . . 122.4(3) ?
    C12 C13 N2 . . 118.4(3) ?
    C14 C13 N2 . . 119.2(3) ?
    C13 C14 C15 . . 119.8(3) ?
    C13 C14 H14 . . 120.1 ?
    C15 C14 H14 . . 120.1 ?
    C14 C15 C10 . . 119.3(3) ?
    C14 C15 C16 . . 120.5(3) ?
    C10 C15 C16 . . 120.1(3) ?
    C15 C16 H16A . . 109.5 ?
    C15 C16 H16B . . 109.5 ?
    H16A C16 H16B . . 109.5 ?
    C15 C16 H16C . . 109.5 ?
    H16A C16 H16C . . 109.5 ?
    H16B C16 H16C . . 109.5 ?
    C8 N1 C10 . . 119.4(2) ?
    O1 N2 O2 . . 123.4(3) ?
    O1 N2 C13 . . 118.3(4) ?
    O2 N2 C13 . . 118.3(4) ?
    C9 S1 C1 . . 91.03(13) ?
loop_
    _geom_torsion_atom_site_label_1
    _geom_torsion_atom_site_label_2
    _geom_torsion_atom_site_label_3
    _geom_torsion_atom_site_label_4
    _geom_torsion_site_symmetry_1
    _geom_torsion_site_symmetry_2
    _geom_torsion_site_symmetry_3
    _geom_torsion_site_symmetry_4
    _geom_torsion
    _geom_torsion_publ_flag
    C6 C1 C2 C3 . . . . -0.6(5) ?
    S1 C1 C2 C3 . . . . 179.6(3) ?
    C1 C2 C3 C4 . . . . -0.3(5) ?
    C2 C3 C4 C5 . . . . 1.2(5) ?
    C3 C4 C5 C6 . . . . -1.3(5) ?
    C4 C5 C6 C1 . . . . 0.3(4) ?
    C4 C5 C6 C7 . . . . -178.2(3) ?
    C2 C1 C6 C5 . . . . 0.6(4) ?
    S1 C1 C6 C5 . . . . -179.6(2) ?
    C2 C1 C6 C7 . . . . 179.4(3) ?
    S1 C1 C6 C7 . . . . -0.8(3) ?
    C5 C6 C7 C9 . . . . 178.3(3) ?
    C1 C6 C7 C9 . . . . -0.3(4) ?
    C5 C6 C7 C8 . . . . -1.9(5) ?
    C1 C6 C7 C8 . . . . 179.5(3) ?
    C9 C7 C8 N1 . . . . 173.7(3) ?
    C6 C7 C8 N1 . . . . -6.1(6) ?
    C6 C7 C9 S1 . . . . 1.3(4) ?
    C8 C7 C9 S1 . . . . -178.5(3) ?
    C15 C10 C11 C12 . . . . -2.4(5) ?
    N1 C10 C11 C12 . . . . -179.4(3) ?
    C10 C11 C12 C13 . . . . 0.3(5) ?
    C11 C12 C13 C14 . . . . 1.4(5) ?
    C11 C12 C13 N2 . . . . -179.9(3) ?
    C12 C13 C14 C15 . . . . -1.0(5) ?
    N2 C13 C14 C15 . . . . -179.7(3) ?
    C13 C14 C15 C10 . . . . -1.2(5) ?
    C13 C14 C15 C16 . . . . -179.7(3) ?
    C11 C10 C15 C14 . . . . 2.8(5) ?
    N1 C10 C15 C14 . . . . 179.9(3) ?
    C11 C10 C15 C16 . . . . -178.7(3) ?
    N1 C10 C15 C16 . . . . -1.6(5) ?
    C7 C8 N1 C10 . . . . 179.7(3) ?
    C11 C10 N1 C8 . . . . -47.3(5) ?
    C15 C10 N1 C8 . . . . 135.7(3) ?
    C12 C13 N2 O1 . . . . -178.5(3) ?
    C14 C13 N2 O1 . . . . 0.3(5) ?
    C12 C13 N2 O2 . . . . 1.9(5) ?
    C14 C13 N2 O2 . . . . -179.3(3) ?
    C7 C9 S1 C1 . . . . -1.5(3) ?
    C2 C1 S1 C9 . . . . -178.9(3) ?
    C6 C1 S1 C9 . . . . 1.3(2) ?
loop_
    _geom_hbond_atom_site_label_D
    _geom_hbond_atom_site_label_H
    _geom_hbond_atom_site_label_A
    _geom_hbond_site_symmetry_A
    _geom_hbond_distance_DH
    _geom_hbond_distance_HA
    _geom_hbond_distance_DA
    _geom_hbond_angle_DHA
    C5 H5 N1 . 0.93 2.54 3.093(4) 118.2
_iucr_refine_instructions_details
;
TITL SAV85 in P21 #4
CELL  0.71073   7.6224   7.9139  11.7536   90.000   91.341   90.000
ZERR     2.00   0.0004   0.0004   0.0005    0.000    0.004    0.000
LATT  -1
SYMM  - X, 1/2 + Y, - Z
SFAC  C    H    N    O    S
UNIT  32   24   4    4    2
MERG   2
FMAP   2
PLAN    5
ACTA    50.00
BOND
BOND $H
CONF
HTAB C5 N1
MPLA C1 C2 C3 C4 C5 C6 C7 C9 S1
MPLA C10 C11 C12 C13 C14 C15 C16 N2 O1 O2
L.S.   9
WGHT    0.037000    0.143100
FVAR      10.37259
C1    1    0.774452    0.779986    0.359722    11.00000    0.06267    0.03993 =
         0.04348    0.00196    0.00277    0.00493
C2    1    0.934915    0.847834    0.326247    11.00000    0.07658    0.05481 =
         0.05593   -0.00047    0.02151   -0.00212
AFIX  43
H2    2    0.964968    0.849693    0.250026    11.00000   -1.20000
AFIX   0
C3    1    1.045529    0.910871    0.408054    11.00000    0.06354    0.06006 =
         0.07543    0.00568    0.01356   -0.00753
AFIX  43
H3    2    1.152929    0.956052    0.387622    11.00000   -1.20000
AFIX   0
C4    1    0.999916    0.908652    0.522487    11.00000    0.05945    0.05670 =
         0.06074    0.00056   -0.00563   -0.00960
AFIX  43
H4    2    1.076755    0.954499    0.576813    11.00000   -1.20000
AFIX   0
C5    1    0.843830    0.840130    0.556540    11.00000    0.05911    0.04363 =
         0.04450    0.00242   -0.00132   -0.00194
AFIX  43
H5    2    0.816487    0.837686    0.633221    11.00000   -1.20000
AFIX   0
C6    1    0.726312    0.773970    0.474402    11.00000    0.05370    0.03656 =
         0.04308    0.00283    0.00272    0.00461
C7    1    0.553996    0.699854    0.486425    11.00000    0.05829    0.04507 =
         0.04298    0.00515   -0.00147   -0.00492
C8    1    0.461955    0.671941    0.591390    11.00000    0.05205    0.04827 =
         0.05326    0.00513    0.00057   -0.00740
AFIX  43
H8    2    0.346880    0.633034    0.586798    11.00000   -1.20000
AFIX   0
C9    1    0.482108    0.655581    0.383820    11.00000    0.06587    0.05889 =
         0.05049    0.00394   -0.00394   -0.01054
AFIX  43
H9    2    0.370817    0.608251    0.375890    11.00000   -1.20000
AFIX   0
C10   1    0.431270    0.668308    0.786983    11.00000    0.05711    0.04713 =
         0.04472   -0.00151   -0.00142   -0.01164
C11   1    0.260111    0.728368    0.795888    11.00000    0.06440    0.06205 =
         0.05243    0.00561   -0.00181   -0.00035
AFIX  43
H11   2    0.208613    0.788833    0.736043    11.00000   -1.20000
AFIX   0
C12   1    0.166035    0.698253    0.893881    11.00000    0.05615    0.07056 =
         0.06538   -0.01297    0.01018   -0.00200
AFIX  43
H12   2    0.051642    0.737316    0.900418    11.00000   -1.20000
AFIX   0
C13   1    0.246737    0.609291    0.980646    11.00000    0.07421    0.06727 =
         0.03974   -0.00960    0.00906   -0.02032
C14   1    0.416589    0.552867    0.974662    11.00000    0.07689    0.06290 =
         0.04404   -0.00170   -0.00383   -0.01195
AFIX  43
H14   2    0.467727    0.494390    1.035531    11.00000   -1.20000
AFIX   0
C15   1    0.511012    0.583057    0.878347    11.00000    0.06307    0.05759 =
         0.04087    0.00204   -0.00320   -0.00796
C16   1    0.697364    0.521185    0.870191    11.00000    0.06881    0.10070 =
         0.06685    0.01428   -0.00746    0.01078
AFIX 137
H16A  2    0.746416    0.504533    0.945327    11.00000   -1.50000
H16B  2    0.765724    0.603439    0.830737    11.00000   -1.50000
H16C  2    0.698613    0.416186    0.829317    11.00000   -1.50000
AFIX   0
N1    3    0.530805    0.698029    0.689305    11.00000    0.05535    0.05934 =
         0.04333    0.00546    0.00056   -0.00989
N2    3    0.147865    0.576868    1.084305    11.00000    0.09988    0.10258 =
         0.05381   -0.02002    0.02218   -0.03385
O1    4    0.220887    0.501053    1.162126    11.00000    0.14931    0.16895 =
         0.05646    0.02895    0.02170   -0.01711
O2    4   -0.003215    0.626426    1.087587    11.00000    0.09592    0.17513 =
         0.07656   -0.03279    0.03623   -0.02715
S1    5    0.612830    0.693950    0.270567    11.00000    0.08471    0.06755 =
         0.03992   -0.00131   -0.00244   -0.01037
HKLF    4
REM  SAV85 in P21 #4
REM R1 =  0.0374 for   1870 Fo > 4sig(Fo)  and  0.0438 for all   2108 data
REM    191 parameters refined using      1 restraints
END
WGHT      0.0369      0.1430
REM Highest difference peak  0.145,  deepest hole -0.144,  1-sigma level  0.030
Q1    1   0.6835  0.7528  0.3253  11.00000  0.05    0.15
Q2    1   0.5038  0.6791  0.3025  11.00000  0.05    0.13
Q3    1   0.4952  0.6770  0.8612  11.00000  0.05    0.12
Q4    1   0.8041  0.7530  0.5261  11.00000  0.05    0.12
Q5    1   0.5362  0.6254  0.4360  11.00000  0.05    0.10
;
data_global
_journal_date_recd_electronic     2011-12-29
_journal_date_accepted     2012-01-03
_journal_name_full     'Acta Crystallographica, Section E'
_journal_year     2012
_journal_volume     68
_journal_issue      2
_journal_page_first     o361
_journal_page_last     o361
_journal_paper_category     QO
_journal_paper_doi     10.1107/S1600536812000190
_journal_coeditor_code     BT5774
_publ_contact_author_name     'Necmi Dege'
_publ_contact_author_address
;
Ondokuz May\is University
Arts and Sciences Faculty
Department of Physics
55139 Samsun
Turkey
;
_publ_contact_author_email     'necmisamsun@gmail.com'
_publ_contact_author_fax     '+903624576081'
_publ_contact_author_phone     '+903623121919'
_publ_section_title
;
(<i>E</i>)-3-[(2-Methyl-4-nitrophenyl)iminomethyl]-1-benzothiophene
;
loop_
    _publ_author_name
    _publ_author_footnote
    _publ_author_address
    '\.Ina\,c, Hasan' .
;
K\?ir\?ikkale University,
Faculty of Education,
Department of Elementary Education,
Science Teacher Training Programme,
71451 K\?ir\?ikkale
Turkey
;
    'Dege, Necmi' .
;
Ondokuz May\?is University
Arts and Sciences Faculty
Department of Physics
55139 Samsun
Turkey
;
    'G\"um\"u\,s, S\"umeyye' ?
;
Ondokuz May\?is University
Arts and Sciences Faculty
Department of Chemistry
55139 Samsun
Turkey
;
    'A\(gar, Erbil' ?
;
Ondokuz May\?is University
Arts and Sciences Faculty
Department of Chemistry
55139 Samsun
Turkey
;
    'Soylu, Mustafa Serkan' .
;
Giresun University
Faculty of Arts and Sciences
Department of Physics
28100 Giresun
Turkey
;
