# Supplementary material for: (E)-3-[(2-Methyl-4-nitro­phen­yl)imino­meth­yl]-1-benzothio­phene
Source: Acta Crystallogr Sect E Struct Rep Online. 2012 Jan 11;68(Pt 2):o361. doi: 10.1107/S1600536812000190 (PMC3275043; doi:10.1107/S1600536812000190)
Supplement: Supplementary file 2 [file e-68-0o361-Isup2.hkl]

#
# h,k,l, Fc-squared, Fo-squared, sigma(Fo-squared) and status flag
#
data_I
_shelx_title ' SAV85 in P21 '
_shelx_refln_list_code          4
_shelx_F_calc_maximum       96.68
_exptl_crystal_F_000       308.00
_reflns_d_resolution_high  0.7632
 
loop_
 _symmetry_equiv_pos_as_xyz
 'x, y, z'
 '-x, y+1/2, -z'
 
_cell_length_a     7.6224
_cell_length_b     7.9139
_cell_length_c    11.7536
_cell_angle_alpha  90.000
_cell_angle_beta   91.341
_cell_angle_gamma  90.000
 
_shelx_F_squared_multiplier     1.000
 
loop_
 _refln_index_h
 _refln_index_k
 _refln_index_l
 _refln_F_squared_calc
 _refln_F_squared_meas
 _refln_F_squared_sigma
 _refln_observed_status
   0 -10   0       10.94        9.53      2.48 o
   1 -10   0        9.89       11.49      2.62 o
   1  -9   0        2.23        5.16      2.11 o
   2  -9   0       15.14       16.70      2.65 o
   0  -8   0       59.17       72.21      5.35 o
   1  -8   0       38.54       41.94      3.98 o
   2  -8   0       24.99       26.85      3.05 o
   3  -8   0        8.05        6.09      1.23 o
   4  -8   0       19.80       20.51      2.18 o
   1  -7   0       18.01       17.38      0.99 o
   2  -7   0        6.90        6.76      0.71 o
   3  -7   0       83.70       81.32      3.90 o
   4  -7   0       14.47       15.20      1.87 o
   5  -7   0        3.34        2.34      0.97 o
   6  -7   0        4.90        8.31      1.73 o
   7  -7   0        4.93        6.77      1.63 o
   0  -6   0      187.58      189.41      4.61 o
   1  -6   0      155.16      157.35      2.68 o
   2  -6   0       80.94       80.94      1.89 o
   3  -6   0       21.44       31.56      2.36 o
   4  -6   0       78.54       80.63      4.03 o
   5  -6   0       10.36       11.37      1.78 o
   6  -6   0        0.34        4.99      1.43 o
   7  -6   0        3.36        3.57      1.30 o
   1  -5   0        9.27        8.19      0.47 o
   2  -5   0      231.05      226.57      2.78 o
   3  -5   0      112.38      107.95      4.13 o
   4  -5   0        6.24        3.44      1.02 o
   5  -5   0       34.53       33.92      2.73 o
   6  -5   0       14.22       15.08      2.01 o
   7  -5   0        5.28        8.92      1.84 o
   8  -5   0        4.80        3.38      1.38 o
   0  -4   0      433.68      415.43      6.97 o
   1  -4   0      551.60      550.36      5.29 o
   2  -4   0      966.23      969.36      8.71 o
   3  -4   0       13.92       11.22      1.04 o
   4  -4   0        4.19        5.02      1.18 o
   5  -4   0       36.78       34.92      2.70 o
   6  -4   0       19.02       21.31      2.34 o
   7  -4   0        2.11        1.93      0.97 o
   8  -4   0        0.52        1.82      0.95 o
   1  -3   0      577.63      605.09      4.64 o
   2  -3   0      462.31      453.86      4.68 o
   3  -3   0      176.82      185.88      3.45 o
   4  -3   0       28.69       29.41      2.17 o
   5  -3   0       29.24       29.70      2.43 o
   6  -3   0       40.63       44.97      3.22 o
   7  -3   0       14.00       10.78      1.83 o
   8  -3   0        0.46        1.54      1.19 o
   0  -2   0     5290.31     5452.10     64.92 o
   1  -2   0     5134.31     5115.44     30.83 o
   2  -2   0      345.05      353.63      4.49 o
   3  -2   0      274.91      310.53      4.63 o
   4  -2   0        3.70        1.92      0.67 o
   5  -2   0       15.66       13.85      1.68 o
   6  -2   0       23.94       22.67      2.25 o
   7  -2   0        0.92        1.04      0.92 o
   8  -2   0        3.70        6.29      1.66 o
   1  -1   0      942.92      932.83     28.61 o
   2  -1   0      662.19      662.09      7.07 o
   3  -1   0      110.22      109.36      2.73 o
   4  -1   0      224.59      226.38      5.93 o
   5  -1   0        3.32        4.13      0.94 o
   6  -1   0       18.38       17.20      1.91 o
   7  -1   0        8.08        8.75      1.74 o
   8  -1   0        0.08       -0.52      0.92 o
   9  -1   0        0.06       -0.23      0.95 o
   2   0   0      602.84      608.61      6.55 o
   3   0   0      196.72      219.09      3.60 o
   4   0   0      462.86      536.50     10.05 o
   5   0   0       96.71       99.30      4.03 o
   6   0   0        0.09        2.16      1.01 o
   7   0   0       18.25       15.08      2.02 o
   8   0   0        3.77        8.42      1.71 o
   9   0   0        3.60        3.91      0.99 o
   1   1   0      960.64      960.22      7.25 o
   2   1   0      653.04      656.08      6.98 o
   3   1   0      110.15      106.17      2.45 o
   4   1   0      227.13      232.12      5.69 o
   5   1   0        3.14        3.83      0.99 o
   6   1   0       18.41       19.92      1.98 o
   7   1   0        8.46        8.35      1.13 o
   8   1   0        0.10        2.07      1.14 o
   9   1   0        0.07        0.34      0.98 o
   1   2   0     5111.78     5018.80     59.59 o
   2   2   0      343.14      356.09      3.18 o
   3   2   0      276.71      300.43      4.54 o
   4   2   0        4.76        4.46      0.90 o
   5   2   0       16.11       15.71      1.72 o
   6   2   0       24.21       21.01      2.13 o
   7   2   0        0.93        2.57      1.18 o
   8   2   0        3.65        5.54      1.46 o
   9   2   0        0.84        3.17      1.33 o
   1   3   0      590.16      591.01      8.22 o
   2   3   0      460.80      465.86      6.98 o
   3   3   0      178.35      179.65      2.68 o
   4   3   0       28.87       30.07      1.17 o
   5   3   0       28.48       26.72      1.48 o
   6   3   0       40.44       41.29      2.91 o
   7   3   0       13.95       14.09      1.94 o
   8   3   0        0.50       -0.39      1.01 o
   2   4   0      963.62      898.78     12.29 o
   3   4   0       13.91       12.47      0.93 o
   4   4   0        4.21        5.08      0.68 o
   5   4   0       36.31       33.24      2.42 o
   6   4   0       19.44       19.43      2.10 o
   7   4   0        2.04        3.77      1.23 o
   8   4   0        0.47        0.29      0.87 o
   2   5   0      235.75      217.27      4.15 o
   3   5   0      110.94       98.75      2.68 o
   4   5   0        6.48        6.00      0.75 o
  -2 -10   1        5.98        7.74      2.10 o
  -1 -10   1        0.05        5.79      2.30 o
   0 -10   1        1.13       -2.02      2.10 o
   1 -10   1        7.58        6.97      2.29 o
  -2  -9   1        2.01        4.86      1.75 o
  -1  -9   1        0.93       -0.28      1.16 o
   0  -9   1        1.51        1.24      0.97 o
   1  -9   1        1.34        0.90      1.79 o
   2  -9   1       22.32       23.94      3.00 o
  -5  -8   1        1.84        0.22      0.72 o
  -4  -8   1        4.08        3.35      1.06 o
  -3  -8   1        6.35        7.63      1.36 o
  -2  -8   1        4.77        6.22      1.01 o
  -1  -8   1        1.65        3.00      1.49 o
   0  -8   1       17.60       17.44      2.62 o
   1  -8   1        9.00        8.30      1.36 o
   2  -8   1       24.44       28.58      1.83 o
   3  -8   1       12.45       11.37      1.24 o
   4  -8   1       43.66       38.08      3.14 o
   5  -8   1        3.30        2.63      1.13 o
   6  -8   1        3.41        5.87      1.66 o
  -7  -7   1        6.35        6.40      1.74 o
  -6  -7   1        2.08        1.56      1.09 o
  -5  -7   1       11.65       11.89      1.74 o
  -4  -7   1        9.01        8.95      1.44 o
  -3  -7   1        4.55        4.68      0.76 o
  -2  -7   1        5.22        3.95      0.57 o
  -1  -7   1        4.21        4.99      0.58 o
   0  -7   1        2.10        3.24      0.50 o
   1  -7   1        3.02        3.59      0.61 o
   2  -7   1        7.05        7.40      0.71 o
   3  -7   1      131.79      129.52      3.74 o
   4  -7   1       53.82       50.55      3.45 o
   5  -7   1        0.95        0.11      0.85 o
   6  -7   1        6.48        5.93      1.66 o
  -7  -6   1        5.25        5.75      1.55 o
  -6  -6   1        8.38       10.77      1.80 o
  -5  -6   1        5.82        4.57      1.20 o
  -4  -6   1        4.18        3.24      1.01 o
  -3  -6   1       34.45       33.42      2.33 o
  -2  -6   1        1.87        2.21      0.45 o
  -1  -6   1       43.56       39.92      1.13 o
   0  -6   1       24.84       25.92      0.83 o
   1  -6   1       67.85       62.74      1.36 o
   2  -6   1      153.36      145.76      2.78 o
   3  -6   1      279.91      279.88      5.37 o
   4  -6   1        2.97        2.49      0.93 o
   5  -6   1        8.55        8.12      1.57 o
   6  -6   1        4.95        5.68      1.35 o
   7  -6   1        3.69        4.23      1.36 o
  -8  -5   1        4.04        6.77      1.75 o
  -7  -5   1       13.47       13.70      2.13 o
  -6  -5   1        1.36        2.44      1.04 o
  -5  -5   1       29.78       29.73      2.49 o
  -4  -5   1        2.69        3.57      1.09 o
  -3  -5   1       15.86       14.39      1.48 o
  -2  -5   1       43.75       43.40      1.76 o
  -1  -5   1        6.83        6.88      0.41 o
   0  -5   1       11.32       11.49      0.68 o
   1  -5   1       92.73       95.72      2.02 o
   2  -5   1       59.82       59.34      1.33 o
   3  -5   1      127.17      121.30      2.96 o
   4  -5   1      134.26      136.36      5.25 o
   5  -5   1       34.21       30.71      2.68 o
   6  -5   1        5.40        5.79      1.42 o
   7  -5   1        2.93        4.89      1.54 o
  -8  -4   1       10.77        9.06      1.82 o
  -7  -4   1        5.17        4.27      1.29 o
  -6  -4   1        8.05        7.89      1.43 o
  -5  -4   1       30.51       28.89      2.42 o
  -4  -4   1        3.57        5.29      1.09 o
  -3  -4   1       54.18       53.67      2.69 o
  -2  -4   1       84.58       97.74      1.99 o
  -1  -4   1        2.25        2.47      0.33 o
   0  -4   1      364.02      367.14      8.82 o
   1  -4   1      777.05      782.13      7.99 o
   2  -4   1     1025.57     1064.16      7.92 o
   3  -4   1       83.81       84.69      2.28 o
   4  -4   1      122.72      125.10      4.82 o
   5  -4   1       20.56       22.09      2.23 o
   6  -4   1       16.31       14.95      2.01 o
   7  -4   1       12.18       13.57      2.13 o
   8  -4   1        5.25        6.79      1.77 o
  -8  -3   1        7.19        7.07      1.65 o
  -7  -3   1        7.80        7.45      1.55 o
  -6  -3   1        6.13        3.34      1.05 o
  -5  -3   1       21.50       19.04      1.96 o
  -4  -3   1      200.01      187.96      5.62 o
  -3  -3   1      210.45      204.58      5.29 o
  -2  -3   1       47.83       45.75      1.45 o
  -1  -3   1      470.46      472.81      5.77 o
   0  -3   1       56.96       66.70      2.12 o
   1  -3   1      256.59      255.01      3.19 o
   2  -3   1       80.65       90.08      2.11 o
   3  -3   1      156.59      164.27      6.90 o
   4  -3   1       81.22       80.64      3.70 o
   5  -3   1       65.53       63.57      3.61 o
   6  -3   1       11.31        9.20      1.53 o
   7  -3   1        1.78        2.95      1.26 o
   8  -3   1        7.76        8.57      1.83 o
  -8  -2   1        4.39        3.87      1.36 o
  -7  -2   1       28.14       27.52      2.62 o
  -6  -2   1        5.27        5.12      1.21 o
  -5  -2   1       91.31       93.61      4.02 o
  -4  -2   1      109.62      118.19      4.15 o
  -3  -2   1      144.72      163.38      3.11 o
  -2  -2   1      399.49      389.20      4.92 o
  -1  -2   1     1474.41     1466.26     13.72 o
   0  -2   1     4970.92     5069.59     61.03 o
   1  -2   1     9339.26     9246.82     77.29 o
   2  -2   1      423.64      425.71      5.13 o
   3  -2   1      274.33      279.43      5.53 o
   4  -2   1       79.21       82.23      3.54 o
   5  -2   1       38.79       43.22      2.87 o
   6  -2   1       74.75       69.33      3.92 o
   7  -2   1       18.82       18.98      2.29 o
   8  -2   1       22.10       16.55      2.27 o
  -9  -1   1        0.92        1.82      0.81 o
  -8  -1   1        1.12        0.32      0.99 o
  -7  -1   1        5.67        7.10      1.50 o
  -6  -1   1        3.93        4.08      1.15 o
  -5  -1   1       85.91       73.77      3.50 o
  -4  -1   1        7.98        5.68      0.98 o
  -3  -1   1      795.48      824.13      9.15 o
  -2  -1   1      267.15      260.02      3.55 o
  -1  -1   1     1053.99     1013.99      9.44 o
   1  -1   1     3758.60     3732.61     26.02 o
   2  -1   1      149.61      149.48      2.49 o
   3  -1   1      325.33      331.94      7.85 o
   4  -1   1      585.39      623.51     11.47 o
   5  -1   1      195.89      195.76      6.06 o
   6  -1   1       35.90       31.99      2.59 o
   7  -1   1       37.55       35.22      2.99 o
   8  -1   1       30.89       25.65      2.77 o
   9  -1   1        1.02        3.87      1.41 o
  -9   0   1        0.14        0.15      1.01 o
  -8   0   1        2.36        2.53      1.22 o
  -7   0   1       61.23       61.16      3.75 o
  -6   0   1       55.44       59.22      3.36 o
  -5   0   1        0.96        2.38      0.84 o
  -4   0   1        0.05        0.60      0.58 o
  -3   0   1      263.86      248.56      3.88 o
  -2   0   1        8.59        7.76      0.53 o
   1   0   1      758.25      830.25     11.01 o
   2   0   1     2648.43     2489.88     28.03 o
   3   0   1      287.92      302.58      4.46 o
   4   0   1       49.31       59.08      2.79 o
   5   0   1       18.77       22.02      1.94 o
   6   0   1       57.63       56.71      3.35 o
   7   0   1       42.27       38.29      3.03 o
   8   0   1        6.57        6.79      1.58 o
   9   0   1        1.78        1.40      1.12 o
  -9   1   1        0.95        0.58      1.00 o
  -8   1   1        1.01        1.71      1.03 o
  -7   1   1        5.73        5.93      1.37 o
  -6   1   1        3.74        3.27      1.02 o
  -5   1   1       85.03       79.08      3.60 o
  -4   1   1        8.81        8.03      1.12 o
  -3   1   1      800.57      827.17      9.23 o
  -2   1   1      270.53      266.03      3.64 o
  -1   1   1     1059.18     1006.10     13.14 o
   1   1   1     3762.74     3734.33     52.58 o
   2   1   1      149.50      147.60      3.25 o
   3   1   1      325.45      328.29      4.69 o
   4   1   1      582.77      605.23     10.82 o
   5   1   1      193.32      189.39      5.66 o
   6   1   1       36.40       35.00      2.63 o
   7   1   1       37.62       38.56      2.92 o
   8   1   1       30.68       31.80      2.90 o
   9   1   1        1.02        1.80      1.18 o
  -8   2   1        4.40        5.57      1.40 o
  -7   2   1       27.56       28.19      2.62 o
  -6   2   1        5.39        6.06      1.25 o
  -5   2   1       90.76       97.89      4.07 o
  -4   2   1      107.32      121.55      4.11 o
  -3   2   1      139.60      150.56      3.00 o
  -2   2   1      399.39      381.95      4.98 o
  -1   2   1     1491.83     1446.81     23.34 o
   0   2   1     4978.58     4863.19     58.61 o
   1   2   1     9346.31     9091.66    123.67 o
   2   2   1      412.95      412.23      4.02 o
   3   2   1      272.21      271.14      3.23 o
   4   2   1       79.44       84.62      3.16 o
   5   2   1       38.43       41.48      2.51 o
   6   2   1       75.03       69.68      2.57 o
   7   2   1       19.46       20.79      2.31 o
   8   2   1       21.97       18.43      2.30 o
   9   2   1        1.73        3.20      1.40 o
  -8   3   1        7.18        6.30      1.45 o
  -7   3   1        7.87        7.14      1.53 o
  -6   3   1        6.50        7.79      1.37 o
  -5   3   1       20.18       20.24      1.99 o
  -4   3   1      199.87      194.41      5.51 o
  -3   3   1      210.09      201.00      3.49 o
  -2   3   1       47.07       46.03      0.95 o
   1   3   1      257.09      246.79      4.58 o
   2   3   1       80.73       85.22      1.75 o
   3   3   1      154.71      159.10      6.54 o
   4   3   1       79.31       81.31      2.49 o
   5   3   1       67.16       66.69      2.16 o
   6   3   1       11.65        9.43      1.53 o
   7   3   1        1.70        0.32      0.91 o
   8   3   1        7.72        4.61      1.39 o
  -8   4   1       10.85       10.26      1.93 o
  -7   4   1        5.39        6.97      1.75 o
  -6   4   1        7.57        5.74      1.25 o
  -4   4   1        3.29        4.77      0.71 o
  -3   4   1       52.73       55.13      1.67 o
  -2   4   1       87.94       91.08      1.80 o
   1   4   1      778.28      772.25     11.37 o
   2   4   1     1018.35     1030.54     14.51 o
   3   4   1       82.08       88.15      2.84 o
   4   4   1      122.46      129.23      4.28 o
   5   4   1       20.54       22.91      1.99 o
   6   4   1       17.19       19.51      2.10 o
   7   4   1       12.34       12.09      1.88 o
   8   4   1        5.18        7.12      1.53 o
  -3   5   1       15.25       13.19      0.70 o
   2   5   1       59.85       52.79      2.08 o
   3   5   1      126.65      113.81      3.34 o
   6   5   1        5.49        3.91      1.08 o
   7   5   1        2.89        2.60      1.06 o
   8   5   1        2.30        1.56      1.08 o
   0 -10   2        0.39       -0.69      1.63 o
  -2  -9   2        2.66        3.83      1.77 o
  -1  -9   2        4.59        7.41      2.14 o
   0  -9   2        2.73        2.28      1.79 o
   1  -9   2        3.05        2.11      1.08 o
   2  -9   2        3.46        1.13      1.56 o
  -5  -8   2        1.29        1.41      1.04 o
  -4  -8   2        0.99        0.76      0.79 o
  -3  -8   2        3.72        3.01      0.95 o
  -2  -8   2        2.63        4.43      0.90 o
  -1  -8   2       13.84       13.35      1.30 o
   0  -8   2       11.47       12.67      2.47 o
   1  -8   2       11.81       10.94      1.08 o
   2  -8   2        2.91        3.05      1.27 o
   3  -8   2       45.22       36.06      2.97 o
   4  -8   2       12.74       12.39      1.88 o
   5  -8   2        1.41        1.37      1.05 o
  -7  -7   2        0.82        0.19      0.92 o
  -6  -7   2        0.34        0.36      0.83 o
  -5  -7   2        0.58       -0.58      0.58 o
  -4  -7   2        4.58        4.27      0.78 o
  -3  -7   2       30.05       31.67      2.07 o
  -2  -7   2       20.91       18.30      1.73 o
  -1  -7   2        9.62        9.82      1.10 o
   0  -7   2        2.36        2.86      0.68 o
   1  -7   2       10.41       10.39      0.73 o
   2  -7   2       51.57       54.62      2.43 o
   3  -7   2        1.67        2.82      0.68 o
   4  -7   2       10.39        5.43      1.33 o
   5  -7   2        4.28        2.42      1.03 o
   6  -7   2        1.07        1.61      0.91 o
  -7  -6   2        1.21       -0.60      0.90 o
  -6  -6   2       14.70       12.72      1.93 o
  -5  -6   2        0.37        1.88      0.93 o
  -4  -6   2       26.87       28.53      2.27 o
  -3  -6   2       24.05       22.91      1.40 o
  -2  -6   2       22.61       23.94      1.15 o
  -1  -6   2        0.62        0.34      0.33 o
   0  -6   2      145.74      155.79      2.07 o
   1  -6   2       35.18       38.67      2.08 o
   2  -6   2       30.78       30.23      1.31 o
   3  -6   2       84.37       86.49      2.79 o
   4  -6   2       15.40       17.68      2.04 o
   5  -6   2       14.38       15.52      2.04 o
   6  -6   2        4.24        5.73      1.46 o
   7  -6   2        0.73        0.70      0.98 o
  -8  -5   2        1.76        2.03      1.13 o
  -7  -5   2        8.82        7.65      1.67 o
  -6  -5   2        5.75        5.75      1.37 o
  -5  -5   2        2.73        2.36      0.90 o
  -4  -5   2       53.34       53.77      3.02 o
  -3  -5   2      153.93      151.18      4.70 o
  -2  -5   2       57.22       59.52      1.68 o
  -1  -5   2      105.22      105.98      2.09 o
   0  -5   2       30.72       33.06      0.80 o
   1  -5   2       26.38       26.69      0.99 o
   2  -5   2       51.65       52.71      1.20 o
   3  -5   2       19.90       18.84      1.07 o
   4  -5   2      112.83      111.36      4.82 o
   5  -5   2       23.50       23.11      2.38 o
   6  -5   2        3.81        4.88      1.39 o
   7  -5   2        5.35        6.60      1.56 o
  -8  -4   2        6.75        6.33      1.52 o
  -7  -4   2       13.70       12.56      1.94 o
  -6  -4   2       14.84       13.54      1.87 o
  -5  -4   2       49.47       46.65      2.97 o
  -4  -4   2       89.03       87.45      3.76 o
  -3  -4   2       20.63       23.31      1.73 o
  -2  -4   2       10.55        9.53      0.76 o
  -1  -4   2       98.44       97.65      1.84 o
   0  -4   2      459.24      463.47      4.64 o
   1  -4   2      953.69      956.48     14.14 o
   2  -4   2      220.93      225.54      2.58 o
   3  -4   2       33.42       33.37      1.41 o
   4  -4   2       80.72       78.94      3.89 o
   5  -4   2       17.60       14.29      1.89 o
   6  -4   2       14.75       15.61      2.12 o
   7  -4   2        1.79        1.70      1.03 o
   8  -4   2        8.11       10.17      1.97 o
  -8  -3   2        1.48        2.57      1.16 o
  -7  -3   2       13.83       11.57      1.82 o
  -6  -3   2       24.77       26.85      2.46 o
  -5  -3   2        2.03        1.40      0.68 o
  -4  -3   2      124.69      118.72      4.24 o
  -3  -3   2      242.37      261.14      6.02 o
  -2  -3   2      557.99      582.46      8.19 o
  -1  -3   2      144.32      137.19      2.06 o
   0  -3   2       47.94       47.76      1.59 o
   1  -3   2     1091.15     1090.87     16.79 o
   2  -3   2      125.09      140.34      1.79 o
   3  -3   2      115.96      121.10      2.68 o
   4  -3   2       10.45        9.30      1.29 o
   5  -3   2      264.44      270.36      7.85 o
   6  -3   2       12.74        7.98      1.61 o
   7  -3   2        9.52        9.83      1.87 o
   8  -3   2        4.41        4.62      1.46 o
  -8  -2   2        6.63        9.42      1.79 o
  -7  -2   2        4.16        2.78      1.15 o
  -6  -2   2       56.26       48.12      3.19 o
  -5  -2   2       97.14       94.97      4.05 o
  -4  -2   2      111.19      109.53      3.98 o
  -3  -2   2        6.34        8.65      0.96 o
  -2  -2   2      372.02      376.08      6.08 o
  -1  -2   2      112.50      108.13      1.86 o
   0  -2   2      807.26      785.80     14.82 o
   1  -2   2      930.26      901.02     14.22 o
   2  -2   2       65.51       63.95      1.36 o
   3  -2   2      225.07      227.25      3.84 o
   4  -2   2       39.12       36.83      2.40 o
   5  -2   2       97.15       92.19      4.24 o
   6  -2   2        2.58        4.17      1.32 o
   7  -2   2       19.06       18.32      2.24 o
   8  -2   2        6.47        5.66      1.60 o
  -9  -1   2        1.51        3.05      1.44 o
  -8  -1   2        4.22        3.84      1.42 o
  -7  -1   2       20.77       21.98      2.30 o
  -6  -1   2        7.12        7.51      1.39 o
  -5  -1   2       91.01       97.11      4.02 o
  -4  -1   2       68.23       62.84      2.90 o
  -3  -1   2      300.23      288.89      4.36 o
  -2  -1   2      712.19      728.55      7.78 o
  -1  -1   2      390.49      405.86      4.44 o
   0  -1   2      964.95      953.59      7.45 o
   1  -1   2     2580.93     2621.94     29.74 o
   2  -1   2       61.19       57.49      1.48 o
   3  -1   2      372.54      380.44      5.32 o
   4  -1   2       34.19       35.09      2.27 o
   5  -1   2       23.30       26.93      2.22 o
   6  -1   2      156.52      159.63      5.93 o
   7  -1   2        7.04        5.05      1.27 o
   8  -1   2        2.67        3.02      1.30 o
  -9   0   2        0.01        3.08      1.52 o
  -8   0   2        7.89        9.26      1.74 o
  -7   0   2       11.53       12.93      1.87 o
  -6   0   2       37.30       36.59      2.75 o
  -5   0   2        1.97        0.94      0.67 o
  -4   0   2      283.23      309.59      7.09 o
  -3   0   2      218.81      212.52      3.59 o
  -2   0   2        0.14        0.95      0.57 o
  -1   0   2     3135.76     3075.85     26.61 o
   0   0   2      167.49      173.37      2.21 o
   1   0   2       71.21       80.12      1.06 o
   2   0   2      167.48      165.86      2.70 o
   3   0   2       28.10       32.26      1.27 o
   4   0   2       74.55       68.54      3.04 o
   5   0   2       19.30       18.93      1.82 o
   6   0   2       24.32       22.25      2.18 o
   7   0   2       61.25       63.60      3.83 o
   8   0   2        2.35        0.62      1.01 o
   9   0   2        3.65        3.92      1.49 o
  -8   1   2        4.04        6.85      1.58 o
  -7   1   2       20.89       24.99      2.50 o
  -6   1   2        7.14        7.00      1.37 o
  -5   1   2       90.65       98.10      4.11 o
  -4   1   2       65.66       57.37      2.78 o
  -3   1   2      303.19      292.09      4.45 o
  -2   1   2      708.50      701.87      7.56 o
  -1   1   2      397.06      402.36      7.01 o
   0   1   2      966.56      959.48      8.75 o
   1   1   2     2549.76     2517.73     21.98 o
   2   1   2       55.17       54.42      1.46 o
   3   1   2      373.53      383.91      7.24 o
   4   1   2       33.99       36.38      2.10 o
   5   1   2       24.13       23.78      1.93 o
   6   1   2      158.54      163.93      5.74 o
   7   1   2        6.55        7.60      1.51 o
   8   1   2        2.64        5.12      1.38 o
   9   1   2        6.43        6.95      1.71 o
  -8   2   2        6.76        8.38      1.68 o
  -7   2   2        4.12        4.08      1.36 o
  -6   2   2       57.38       53.00      3.33 o
  -5   2   2       95.57       91.47      4.02 o
  -4   2   2      111.75      107.42      3.96 o
  -3   2   2        6.19        8.05      1.31 o
  -2   2   2      375.28      371.76      6.70 o
  -1   2   2      105.37      102.76      6.51 o
   0   2   2      817.19      757.38     11.12 o
   1   2   2      937.25      905.45     12.79 o
   2   2   2       65.59       66.97      1.52 o
   3   2   2      225.36      217.48      2.66 o
   4   2   2       38.08       42.99      2.22 o
   5   2   2       98.86       94.51      3.78 o
   6   2   2        2.62        3.27      1.00 o
   7   2   2       19.53       20.63      2.14 o
   8   2   2        6.36        5.93      1.43 o
   9   2   2        0.48        2.68      1.43 o
  -8   3   2        1.39        3.51      1.32 o
  -7   3   2       13.17       14.46      2.01 o
  -6   3   2       24.85       25.03      2.37 o
  -5   3   2        2.05        1.77      0.88 o
  -2   3   2      564.14      580.38      7.22 o
  -1   3   2      142.89      132.62      2.40 o
   0   3   2       48.67       50.25      2.01 o
   1   3   2     1071.11     1074.39     15.21 o
   2   3   2      121.26      130.94      4.58 o
   3   3   2      115.77      118.61      2.55 o
   4   3   2       10.61       10.06      1.19 o
   5   3   2      266.05      276.53      4.85 o
   6   3   2       13.49        9.67      1.54 o
   7   3   2        9.51       10.00      1.69 o
   8   3   2        4.39        4.37      1.36 o
   9   3   2        9.23        8.91      1.87 o
  -8   4   2        6.87        8.10      1.68 o
  -4   4   2       87.28       82.98      2.71 o
  -3   4   2       21.33       23.47      0.84 o
   1   4   2      946.98      918.34     13.78 o
   2   4   2      221.58      212.96      4.92 o
   3   4   2       31.54       32.61      1.27 o
   4   4   2       79.54       79.63      3.22 o
   5   4   2       18.65       18.03      1.77 o
   6   4   2       14.54       12.89      1.69 o
   7   4   2        1.80        4.61      1.28 o
   8   4   2        8.32       10.62      1.88 o
   1   5   2       25.15       22.59      1.51 o
   2   5   2       49.92       46.43      2.21 o
   5   5   2       24.06       25.62      2.10 o
   6   5   2        3.79        2.95      0.94 o
   7   5   2        5.44        6.57      1.39 o
   8   5   2        3.18        2.64      1.20 o
   0 -10   3        0.24       -2.37      2.37 o
  -4  -9   3        1.81        1.50      0.95 o
  -2  -9   3        1.46        6.94      2.15 o
  -1  -9   3        9.89       13.51      2.68 o
   0  -9   3        6.69        7.85      2.19 o
   1  -9   3        3.61        3.66      1.11 o
   2  -9   3        2.29       -0.08      1.50 o
  -5  -8   3        1.40        1.14      1.04 o
  -4  -8   3        0.82        0.81      0.92 o
  -3  -8   3       12.97       13.68      1.82 o
  -2  -8   3        7.26        7.32      1.23 o
  -1  -8   3       15.97       15.60      1.42 o
   0  -8   3        0.97        3.21      1.61 o
   1  -8   3       12.28       11.70      2.30 o
   2  -8   3        3.10        1.70      0.79 o
   3  -8   3       15.72       19.02      2.25 o
   4  -8   3        2.84        3.73      1.38 o
   5  -8   3        0.59        0.27      0.92 o
  -6  -7   3        0.59        0.66      0.81 o
  -5  -7   3        1.79        3.20      1.22 o
  -4  -7   3       27.16       24.06      2.42 o
  -3  -7   3        1.19        1.21      0.90 o
  -2  -7   3        1.66        2.48      0.81 o
  -1  -7   3       11.17       14.07      2.61 o
   0  -7   3       90.92       94.66      5.67 o
   1  -7   3        2.37        1.56      0.60 o
   2  -7   3        8.48        8.64      1.01 o
   3  -7   3        4.53        3.21      1.04 o
   4  -7   3        9.49       12.82      1.94 o
   5  -7   3        4.25        3.48      1.29 o
   6  -7   3        0.54        1.08      1.07 o
  -7  -6   3       11.90       14.33      2.11 o
  -6  -6   3        6.80        6.93      1.44 o
  -5  -6   3       16.64       13.90      1.30 o
  -4  -6   3        5.38        4.48      0.77 o
  -3  -6   3        9.74       15.63      1.31 o
  -2  -6   3        0.27        0.92      0.42 o
  -1  -6   3       23.64       24.46      1.18 o
   0  -6   3       12.73       28.04      3.15 o
   1  -6   3       92.60       86.44      2.86 o
   2  -6   3      153.17      151.24      3.07 o
   3  -6   3        6.37       48.28      6.52 o
   4  -6   3       24.68       21.13      2.30 o
   5  -6   3        1.14        0.05      0.86 o
   6  -6   3        7.61        8.04      1.59 o
   7  -6   3        5.87        5.80      1.91 o
  -8  -5   3        0.17        0.64      1.17 o
  -7  -5   3        7.87        9.58      1.76 o
  -6  -5   3        2.15        2.87      1.08 o
  -5  -5   3       21.76       22.62      2.16 o
  -4  -5   3       43.69       36.97      2.47 o
  -3  -5   3       70.17       72.24      2.34 o
  -2  -5   3       10.80        8.87      0.77 o
  -1  -5   3       90.77       93.72      1.87 o
   0  -5   3      101.83      102.34      4.08 o
   1  -5   3       69.89       73.30      2.78 o
   2  -5   3      165.89      157.98      2.09 o
   3  -5   3       27.41       26.16      1.16 o
   4  -5   3       50.57       49.14      3.32 o
   5  -5   3       31.17       36.12      2.99 o
   6  -5   3        0.12       -1.09      1.09 o
   7  -5   3        0.84        0.67      1.09 o
  -8  -4   3        6.31        5.95      1.58 o
  -7  -4   3       45.44       53.59      3.72 o
  -6  -4   3       95.23       95.80      4.61 o
  -5  -4   3       18.17       16.27      1.80 o
  -4  -4   3        8.90        8.96      1.27 o
  -3  -4   3       37.13       35.11      1.57 o
  -2  -4   3      230.77      236.70      3.95 o
  -1  -4   3       27.43       29.48      0.93 o
   0  -4   3       90.23       94.74      2.65 o
   1  -4   3      116.65      118.68      2.97 o
   2  -4   3      565.19      567.85      5.40 o
   3  -4   3       52.06       48.99      1.44 o
   4  -4   3       19.71       19.81      2.04 o
   5  -4   3       54.16       54.39      3.53 o
   6  -4   3       10.07       11.71      1.93 o
   7  -4   3       11.20       13.16      2.08 o
  -8  -3   3        1.68        0.69      0.64 o
  -7  -3   3       10.17       14.84      2.02 o
  -6  -3   3        1.06        3.31      1.22 o
  -5  -3   3       79.13       79.21      3.75 o
  -4  -3   3       70.73       66.01      3.08 o
  -3  -3   3       30.87       34.38      1.97 o
  -2  -3   3      161.95      160.81      2.98 o
  -1  -3   3       81.84       86.38      1.19 o
   0  -3   3       11.04        8.67      0.52 o
   1  -3   3      584.68      610.35      7.77 o
   2  -3   3      386.50      406.09      4.01 o
   3  -3   3       68.78       71.90      2.02 o
   4  -3   3      286.32      271.36      7.49 o
   5  -3   3       54.01       52.98      3.40 o
   6  -3   3       25.34       22.42      2.42 o
   7  -3   3       11.21       13.83      2.13 o
   8  -3   3       11.89       11.39      2.08 o
  -8  -2   3       10.90       13.21      2.08 o
  -7  -2   3      113.15      111.08      5.32 o
  -6  -2   3       56.01       64.44      3.64 o
  -5  -2   3        2.28        2.44      0.91 o
  -4  -2   3        4.43        5.15      1.02 o
  -3  -2   3       83.33       84.96      3.00 o
  -2  -2   3      508.04      513.07      5.14 o
  -1  -2   3       21.03       20.43      0.53 o
   0  -2   3      219.44      208.74      3.01 o
   1  -2   3      117.26      113.43      2.51 o
   2  -2   3      546.51      557.05      5.45 o
   3  -2   3       83.08       82.22      4.22 o
   4  -2   3       29.45       28.83      2.19 o
   5  -2   3       42.15       37.30      2.74 o
   6  -2   3        0.33        0.41      0.89 o
   7  -2   3       27.43       28.95      2.84 o
   8  -2   3        8.15        7.98      1.77 o
  -8  -1   3        2.88        6.39      1.65 o
  -7  -1   3        8.03       10.41      1.69 o
  -6  -1   3       34.23       32.01      2.60 o
  -5  -1   3       28.37       26.62      2.17 o
  -4  -1   3      291.87      315.49      7.24 o
  -3  -1   3      148.79      152.84      4.20 o
  -2  -1   3      227.23      247.31      3.05 o
  -1  -1   3      824.51      829.27     14.81 o
   0  -1   3       50.60       46.01      1.14 o
   1  -1   3      545.60      548.25      5.27 o
   2  -1   3        7.39        7.86      0.50 o
   3  -1   3       33.34       34.35      1.37 o
   4  -1   3      362.24      345.78      8.10 o
   5  -1   3       67.08       59.85      3.32 o
   6  -1   3       41.90       42.54      3.11 o
   7  -1   3        9.22       10.64      1.72 o
   8  -1   3        0.06       -1.10      1.10 o
  -8   0   3       13.17        8.93      1.75 o
  -7   0   3       88.45       83.57      4.51 o
  -6   0   3        0.02        0.91      0.83 o
  -5   0   3       15.73       17.37      1.84 o
  -4   0   3       43.72       45.14      2.47 o
  -3   0   3      178.27      187.66      4.81 o
  -2   0   3      123.82      117.28      2.15 o
  -1   0   3      192.05      183.39      2.90 o
   0   0   3       81.24       66.55      1.39 o
   1   0   3     1496.50     1455.59     11.67 o
   2   0   3      526.76      503.44      6.42 o
   3   0   3      350.19      353.02      5.11 o
   4   0   3       73.90       72.51      3.18 o
   5   0   3       61.15       63.28      3.29 o
   6   0   3       66.83       66.38      3.75 o
   7   0   3       18.18       15.40      1.97 o
   8   0   3        5.21        8.19      1.74 o
   9   0   3        0.03        2.02      1.15 o
  -8   1   3        2.99        1.48      0.89 o
  -7   1   3        8.09        6.04      1.44 o
  -6   1   3       33.38       27.86      2.45 o
  -5   1   3       28.51       29.30      2.29 o
  -4   1   3      295.60      320.31      7.50 o
  -3   1   3      147.54      149.71      3.02 o
  -2   1   3      231.98      238.79      3.33 o
  -1   1   3      815.36      789.61      6.43 o
   0   1   3       50.32       45.76      1.03 o
   1   1   3      537.60      531.97      5.71 o
   2   1   3        7.96        7.82      0.58 o
   3   1   3       33.36       32.05      1.76 o
   4   1   3      363.46      347.59      7.54 o
   5   1   3       69.10       64.74      3.23 o
   6   1   3       41.88       40.34      2.80 o
   7   1   3        9.02       12.58      1.81 o
   8   1   3        0.05        0.93      1.02 o
   9   1   3        3.02        5.18      1.53 o
  -8   2   3       10.79        9.17      1.78 o
  -7   2   3      113.99      107.56      5.26 o
  -6   2   3       56.69       58.92      3.57 o
  -5   2   3        2.33        3.76      1.09 o
  -4   2   3        4.08        3.46      0.97 o
  -3   2   3       83.15       84.32      3.11 o
  -2   2   3      505.70      497.75      5.43 o
  -1   2   3       21.69       20.73      1.04 o
   0   2   3      219.77      214.89      3.62 o
   1   2   3      109.89      108.12      1.68 o
   2   2   3      546.86      538.11      7.96 o
   3   2   3       85.40       87.98      2.82 o
   4   2   3       29.22       27.38      1.82 o
   5   2   3       41.76       37.69      1.22 o
   6   2   3        0.52        0.33      0.69 o
   7   2   3       26.84       23.91      2.27 o
   8   2   3        8.25        7.47      1.60 o
   9   2   3        1.42        0.93      1.01 o
  -8   3   3        1.67       -1.18      1.18 o
  -7   3   3       10.27       10.85      1.78 o
  -6   3   3        1.16        4.88      1.32 o
  -2   3   3      164.31      164.14      3.98 o
  -1   3   3       79.69       81.98      2.04 o
   0   3   3       12.72       10.46      1.05 o
   1   3   3      576.84      598.50     10.05 o
   2   3   3      384.83      409.08      7.04 o
   3   3   3       67.66       80.88      2.59 o
   4   3   3      290.27      281.73      6.23 o
   5   3   3       55.23       58.09      2.89 o
   6   3   3       25.16       22.93      2.00 o
   7   3   3       11.25       13.07      1.90 o
   8   3   3       11.61       12.90      2.06 o
  -4   4   3        9.59        9.97      0.90 o
  -2   4   3      228.42      226.60      4.89 o
   3   4   3       51.10       50.71      2.14 o
   4   4   3       19.95       21.00      1.63 o
   5   4   3       54.99       57.42      3.05 o
   6   4   3        9.56        9.13      1.40 o
   7   4   3       11.26       12.28      1.78 o
   8   4   3        0.17       -1.16      1.16 o
   4   5   3       51.05       45.50      2.42 o
   5   5   3       30.69       41.10      2.66 o
   6   5   3        0.13       -0.30      0.78 o
   7   5   3        0.89        1.47      0.93 o
   8   5   3        6.27        5.64      1.50 o
  -4  -9   4        7.93        7.59      1.66 o
  -3  -9   4       13.59       10.13      1.75 o
  -1  -9   4        2.67        5.57      1.98 o
   0  -9   4        0.91        3.63      1.75 o
   1  -9   4        9.63       12.69      4.46 o
   2  -9   4        2.24        3.54      1.27 o
   3  -9   4        1.72        1.34      0.92 o
  -5  -8   4        9.36        7.27      1.72 o
  -4  -8   4       14.41       14.67      2.07 o
  -3  -8   4       10.86       10.45      1.72 o
  -2  -8   4        4.25        6.38      1.30 o
  -1  -8   4       22.68       24.20      3.15 o
   0  -8   4        8.77       13.92      2.85 o
   1  -8   4        4.34        7.24      2.32 o
   2  -8   4        1.37        0.46      0.80 o
   3  -8   4        3.87        3.23      0.98 o
   4  -8   4        1.89       12.93      2.12 o
   5  -8   4        0.12       -0.86      1.10 o
  -5  -7   4        1.56       -0.33      0.85 o
  -4  -7   4       41.49       40.14      3.25 o
  -3  -7   4       10.40       12.21      1.78 o
  -2  -7   4       19.27       17.59      1.98 o
  -1  -7   4       33.31       33.55      2.03 o
   0  -7   4       16.13       16.86      1.43 o
   1  -7   4       15.35       15.47      1.37 o
   2  -7   4        8.29        8.19      0.79 o
   3  -7   4        0.75        2.35      0.73 o
   4  -7   4        3.50        3.83      1.27 o
   5  -7   4        2.00        2.39      1.15 o
   6  -7   4        4.60        3.86      1.44 o
  -7  -6   4        0.16        0.36      0.99 o
  -6  -6   4        6.67        6.25      1.01 o
  -5  -6   4       60.09       62.33      2.70 o
  -4  -6   4       41.92       41.79      2.12 o
  -3  -6   4        7.54        7.41      0.84 o
  -2  -6   4       36.59       40.18      1.55 o
  -1  -6   4      109.75      106.36      4.10 o
   0  -6   4       44.84       46.53      2.20 o
   1  -6   4       38.27       36.85      1.95 o
   2  -6   4       50.89       47.54      1.84 o
   3  -6   4       23.35       26.91      1.74 o
   4  -6   4        4.91        4.20      1.21 o
   5  -6   4        5.85        6.46      1.56 o
   6  -6   4        0.08        2.09      1.24 o
  -8  -5   4        4.32        3.56      1.41 o
  -7  -5   4        1.28        0.24      0.61 o
  -6  -5   4        0.29        0.70      0.88 o
  -5  -5   4       14.99       13.63      1.27 o
  -4  -5   4       69.43       75.47      2.63 o
  -3  -5   4      147.70      153.42      3.49 o
  -2  -5   4       44.22       48.98      1.51 o
  -1  -5   4       15.79       15.32      1.77 o
   0  -5   4       78.53       75.77      1.70 o
   1  -5   4      204.09      213.36      4.64 o
   2  -5   4      106.74      107.52      3.38 o
   3  -5   4        0.24        0.52      0.38 o
   4  -5   4       28.49       30.06      2.63 o
   5  -5   4        0.15       -0.51      0.86 o
   6  -5   4       26.36       19.15      2.44 o
   7  -5   4        1.59        1.15      1.12 o
  -8  -4   4        1.84        2.94      1.28 o
  -7  -4   4        0.73        1.78      0.77 o
  -6  -4   4       28.24       25.67      1.69 o
  -5  -4   4      105.07      100.31      4.30 o
  -4  -4   4       96.59       99.98      2.96 o
  -3  -4   4       42.63       42.24      1.93 o
  -2  -4   4      202.60      213.12      5.17 o
  -1  -4   4       59.68       61.90      2.28 o
   0  -4   4      164.25      162.12      2.56 o
   1  -4   4      183.07      180.49      3.99 o
   2  -4   4       71.51       71.57      2.60 o
   3  -4   4        7.14        6.99      0.57 o
   4  -4   4       11.84       16.18      1.98 o
   5  -4   4       20.11       19.99      2.24 o
   6  -4   4       10.94       10.86      1.77 o
   7  -4   4        5.08        4.17      1.36 o
  -8  -3   4        0.95        2.31      1.04 o
  -7  -3   4       12.88       11.84      1.81 o
  -6  -3   4       64.46       59.72      3.50 o
  -5  -3   4       29.68       29.18      1.63 o
  -4  -3   4       44.58       44.44      2.18 o
  -3  -3   4      539.96      542.52      7.20 o
  -2  -3   4      539.72      554.15      6.71 o
  -1  -3   4        5.31        4.97      0.37 o
   0  -3   4       38.05       34.70      1.06 o
   1  -3   4      598.55      583.75      6.24 o
   2  -3   4      202.49      206.34      4.34 o
   3  -3   4       14.19       12.24      0.75 o
   4  -3   4       19.92       23.17      2.15 o
   5  -3   4       21.74       18.35      2.10 o
   6  -3   4       22.11       26.82      2.66 o
   7  -3   4        0.54       -0.36      0.97 o
   8  -3   4        2.62        3.02      1.41 o
  -8  -2   4        4.01        3.70      1.22 o
  -7  -2   4       11.73       10.45      1.76 o
  -6  -2   4      237.88      230.42      7.18 o
  -5  -2   4      184.06      185.82      5.86 o
  -4  -2   4      144.67      147.99      4.66 o
  -3  -2   4      268.73      294.87      4.72 o
  -2  -2   4      148.87      153.30      2.87 o
  -1  -2   4       54.69       54.84      1.39 o
   0  -2   4      517.88      517.78      5.11 o
   1  -2   4      545.20      552.78      5.74 o
   2  -2   4      437.12      461.87      6.76 o
   3  -2   4      151.38      161.81      3.23 o
   4  -2   4       63.28       65.63      3.42 o
   5  -2   4      103.69      100.96      4.64 o
   6  -2   4       32.94       37.78      3.06 o
   7  -2   4       20.38       19.21      2.38 o
   8  -2   4        1.08        0.85      1.03 o
  -8  -1   4        8.28       10.74      1.81 o
  -7  -1   4        8.94        9.78      1.66 o
  -6  -1   4       18.03       24.40      2.41 o
  -5  -1   4       24.78       22.43      2.04 o
  -4  -1   4      189.67      195.80      5.53 o
  -3  -1   4      756.52      776.52      9.11 o
  -2  -1   4      264.30      271.56      4.28 o
  -1  -1   4      397.32      414.50      5.12 o
   0  -1   4      578.74      578.55      6.47 o
   1  -1   4        0.31        0.73      0.31 o
   2  -1   4      208.71      207.69      2.70 o
   3  -1   4      151.83      160.74      4.84 o
   4  -1   4       11.41       13.09      1.55 o
   5  -1   4      109.40      109.72      4.66 o
   6  -1   4        5.83        4.73      1.33 o
   7  -1   4        0.34        1.97      1.14 o
   8  -1   4        1.06        1.71      1.12 o
  -8   0   4        0.49        1.18      1.07 o
  -7   0   4       36.18       34.32      2.94 o
  -6   0   4      494.96      495.12     11.41 o
  -5   0   4      195.95      198.32      6.19 o
  -4   0   4      268.83      278.77      6.93 o
  -3   0   4      253.01      279.75      4.92 o
  -2   0   4      150.09      183.11      4.13 o
  -1   0   4     1445.30     1385.33     13.37 o
   0   0   4       49.20       49.82      1.35 o
   1   0   4       86.76       99.21      1.74 o
   2   0   4       87.41      106.25      1.84 o
   3   0   4      425.97      456.73      6.97 o
   4   0   4       59.62       58.37      2.95 o
   5   0   4       25.36       28.46      2.29 o
   6   0   4        0.08       -0.19      0.90 o
   7   0   4        8.10        6.35      1.43 o
   8   0   4       16.03       24.32      2.69 o
  -8   1   4        8.49        8.66      1.69 o
  -7   1   4        8.92        9.40      1.81 o
  -6   1   4       17.34       16.40      1.98 o
  -5   1   4       25.03       24.98      2.15 o
  -4   1   4      187.59      179.80      5.44 o
  -3   1   4      756.75      762.86     12.02 o
  -2   1   4      272.83      271.80      3.14 o
  -1   1   4      398.82      421.97      4.10 o
   0   1   4      583.35      579.19      5.54 o
   1   1   4        0.29        0.29      0.43 o
   2   1   4      211.35      206.33      3.42 o
   3   1   4      153.65      160.98      4.33 o
   4   1   4       11.78       12.65      1.92 o
   5   1   4      109.40       99.21      4.12 o
   6   1   4        5.31        4.71      1.13 o
   7   1   4        0.27       -0.16      0.84 o
   8   1   4        1.07        2.39      1.12 o
   9   1   4        1.10       -0.53      1.04 o
  -8   2   4        4.05        2.19      1.04 o
  -7   2   4       11.64       10.15      1.78 o
  -6   2   4      236.45      212.37      7.10 o
  -3   2   4      268.89      275.76      5.40 o
  -2   2   4      146.04      147.13      2.74 o
  -1   2   4       57.17       58.25      1.04 o
   0   2   4      527.59      514.34      5.36 o
   1   2   4      545.34      559.37      6.07 o
   2   2   4      432.60      445.90      7.20 o
   3   2   4      156.13      160.37      4.10 o
   4   2   4       61.25       69.38      2.91 o
   5   2   4      101.82       96.61      3.91 o
   6   2   4       33.02       33.68      2.52 o
   7   2   4       19.91       22.51      2.26 o
   8   2   4        1.22        1.24      1.03 o
   9   2   4        3.71        4.18      1.42 o
  -4   3   4       44.95       43.88      1.85 o
  -3   3   4      537.66      524.05      7.82 o
  -2   3   4      544.78      520.95      5.54 o
  -1   3   4        5.24        5.40      0.54 o
   2   3   4      202.30      201.85      3.66 o
   3   3   4       13.89       13.86      1.06 o
   4   3   4       19.73       20.36      1.52 o
   5   3   4       21.37       17.73      1.67 o
   6   3   4       22.00       23.46      2.04 o
   7   3   4        0.53        0.07      0.69 o
   8   3   4        2.65        2.00      1.01 o
  -4   4   4       95.22       94.92      2.33 o
  -2   4   4      206.93      207.10      4.59 o
  -1   4   4       60.91       63.04      1.70 o
   2   4   4       70.10       73.94      2.01 o
   3   4   4        7.28        6.40      0.86 o
   4   4   4       13.12       15.35      1.44 o
   5   4   4       19.40       19.19      1.79 o
   6   4   4       11.05       13.84      1.73 o
   7   4   4        5.10        4.80      1.18 o
   8   4   4        6.20        4.23      1.31 o
   4   5   4       28.20       29.18      1.88 o
   5   5   4        0.18        0.78      0.61 o
   6   5   4       26.65       23.94      2.19 o
   7   5   4        1.51        3.18      1.15 o
  -3  -9   5       10.01        8.41      1.57 o
   2  -9   5        7.88        8.02      1.90 o
   3  -9   5        5.32        4.87      1.61 o
  -4  -8   5        3.24        4.78      1.41 o
  -3  -8   5       22.16       18.72      2.29 o
  -2  -8   5       32.05       30.54      2.72 o
  -1  -8   5       16.22       13.39      3.09 o
   0  -8   5       22.08       21.87      2.77 o
   1  -8   5       12.52       13.20      3.13 o
   2  -8   5       51.62       47.99      2.97 o
   3  -8   5       24.41       25.96      2.29 o
   4  -8   5        1.84        0.55      1.16 o
  -5  -7   5        0.24        0.08      0.78 o
  -4  -7   5       11.21       10.05      1.76 o
  -3  -7   5       25.00       27.36      2.67 o
  -2  -7   5       40.66       42.04      3.08 o
  -1  -7   5       20.71       20.15      1.71 o
   0  -7   5       12.11       11.27      1.23 o
   1  -7   5       11.39       12.82      1.33 o
   2  -7   5       35.55       32.26      2.17 o
   3  -7   5       77.11       76.05      3.18 o
   4  -7   5       11.29       13.77      1.70 o
   5  -7   5       16.60       18.64      2.55 o
  -6  -6   5        6.84        6.01      1.71 o
  -5  -6   5        5.30        3.67      1.46 o
  -4  -6   5       29.41       29.10      2.74 o
  -3  -6   5       41.63       41.28      3.08 o
  -2  -6   5       67.40       62.64      3.61 o
  -1  -6   5       22.15       24.76      2.06 o
   0  -6   5       48.12       52.76      3.71 o
   1  -6   5       47.39       46.92      2.33 o
   2  -6   5       66.71       67.02      2.94 o
   3  -6   5       53.85       53.46      2.24 o
   4  -6   5        5.90        4.54      1.33 o
   5  -6   5        1.13       -0.94      0.94 o
   6  -6   5        8.51        8.35      1.92 o
  -7  -5   5        7.53        9.10      1.26 o
  -6  -5   5        2.33        2.17      0.70 o
  -5  -5   5        7.25        7.89      1.00 o
  -4  -5   5        2.35        2.72      0.63 o
  -3  -5   5       58.96       58.42      1.97 o
  -2  -5   5       34.32       37.24      2.68 o
  -1  -5   5      113.50      111.55      4.46 o
   0  -5   5       69.45       70.58      1.76 o
   1  -5   5        2.64        2.29      0.50 o
   2  -5   5       69.25       68.36      3.52 o
   3  -5   5      176.76      168.73      3.84 o
   4  -5   5       79.42       84.85      4.65 o
   5  -5   5       50.25       52.89      3.90 o
   6  -5   5        6.12        4.62      1.53 o
  -8  -4   5        0.38        1.60      1.04 o
  -7  -4   5        0.02        1.40      0.98 o
  -6  -4   5        6.04        7.65      1.08 o
  -5  -4   5       32.73       29.28      1.74 o
  -4  -4   5       95.29       95.64      2.86 o
  -3  -4   5       86.26       82.15      2.36 o
  -2  -4   5       21.85       19.16      1.93 o
  -1  -4   5       31.09       30.84      1.87 o
   0  -4   5       20.64       18.65      0.84 o
   1  -4   5      335.80      335.07      4.59 o
   2  -4   5       12.95       10.45      2.00 o
   3  -4   5       53.47       56.85      2.07 o
   4  -4   5        3.07        5.05      1.35 o
   5  -4   5       54.70       52.96      3.72 o
   6  -4   5        4.85        4.65      1.48 o
   7  -4   5        0.87        0.29      1.06 o
  -8  -3   5        5.35        7.35      1.67 o
  -7  -3   5       12.75       12.90      1.90 o
  -6  -3   5        3.80        3.38      1.12 o
  -5  -3   5       14.63       15.69      1.59 o
  -4  -3   5       14.96       15.96      1.19 o
  -3  -3   5      112.82      117.63      2.86 o
  -2  -3   5      270.97      275.08      7.08 o
  -1  -3   5       71.25       71.97      1.74 o
   0  -3   5      396.76      386.05      4.51 o
   1  -3   5       70.62       75.20      2.16 o
   2  -3   5      151.01      159.35      4.10 o
   3  -3   5      128.94      124.91      3.82 o
   4  -3   5      281.99      272.09      7.92 o
   5  -3   5      140.86      136.26      5.78 o
   6  -3   5       19.79       18.65      2.37 o
   7  -3   5        0.90        2.90      1.12 o
  -8  -2   5        0.30        0.87      0.97 o
  -7  -2   5        1.52        1.21      0.88 o
  -6  -2   5       45.18       42.03      2.95 o
  -5  -2   5       47.67       47.18      2.91 o
  -4  -2   5      111.55      111.51      3.03 o
  -3  -2   5      226.05      230.75      6.01 o
  -2  -2   5       71.23       75.19      3.23 o
  -1  -2   5      556.08      579.81      6.89 o
   0  -2   5      190.04      204.53      3.38 o
   1  -2   5       73.69       80.29      2.30 o
   2  -2   5      397.44      397.18      6.35 o
   3  -2   5      173.92      177.13      4.02 o
   4  -2   5       18.82       16.97      1.84 o
   5  -2   5        9.89        8.94      1.57 o
   6  -2   5        8.19        9.70      1.72 o
   7  -2   5        2.53        2.59      1.29 o
   8  -2   5        1.47        1.75      1.09 o
  -8  -1   5        9.71       17.43      2.36 o
  -7  -1   5        3.24        3.01      1.11 o
  -6  -1   5       54.47       61.25      3.64 o
  -5  -1   5      205.83      199.92      6.22 o
  -4  -1   5       20.43       19.73      1.24 o
  -3  -1   5       40.91       38.27      2.31 o
  -2  -1   5     1746.97     1895.31     26.44 o
  -1  -1   5     1019.82     1064.58     11.09 o
   0  -1   5      109.31      105.21      2.28 o
   1  -1   5      205.28      228.89      6.61 o
   2  -1   5      551.70      571.55      5.66 o
   3  -1   5      447.90      455.73      6.58 o
   4  -1   5      204.64      207.18      6.27 o
   5  -1   5      211.89      203.63      6.65 o
   6  -1   5       19.87       18.24      2.13 o
   7  -1   5        0.13        0.11      0.89 o
   8  -1   5        0.27       -0.85      0.85 o
  -8   0   5        2.17        2.60      1.50 o
  -7   0   5        0.00       -0.75      1.04 o
  -6   0   5       41.75       44.56      3.13 o
  -5   0   5       70.44       69.21      3.61 o
  -4   0   5      103.40      101.14      2.79 o
  -3   0   5       99.68      101.23      3.60 o
  -2   0   5      276.51      310.35      4.64 o
  -1   0   5      905.29      859.98      9.33 o
   0   0   5      331.63      350.35      4.79 o
   1   0   5      202.03      199.51      2.85 o
   2   0   5     1939.69     2036.25     27.64 o
   3   0   5        1.36        1.98      0.43 o
   4   0   5        0.74        0.85      0.63 o
   5   0   5       11.53       11.75      1.63 o
   6   0   5       48.12       47.42      3.24 o
   7   0   5        9.58       11.77      1.78 o
   8   0   5        0.35        0.65      0.79 o
  -8   1   5        9.68       10.82      1.89 o
  -7   1   5        3.17        2.89      1.16 o
  -6   1   5       55.82       56.04      3.54 o
  -4   1   5       21.72       22.31      1.70 o
  -3   1   5       41.06       38.37      1.98 o
  -2   1   5     1738.85     1827.22     17.35 o
  -1   1   5     1024.70     1052.31     14.87 o
   0   1   5      105.11       98.46      1.92 o
   1   1   5      207.05      238.31      4.20 o
   2   1   5      550.01      574.30      9.61 o
   3   1   5      449.65      439.97      8.48 o
   4   1   5      202.08      187.75      5.42 o
   5   1   5      212.03      188.53      9.59 o
   6   1   5       19.68       18.68      1.95 o
   7   1   5        0.18       -0.04      0.74 o
   8   1   5        0.34        2.12      1.28 o
  -4   2   5      109.92      105.40      3.44 o
  -3   2   5      225.87      207.64      4.70 o
  -2   2   5       72.33       69.31      2.12 o
  -1   2   5      555.54      581.22      6.27 o
   0   2   5      191.16      188.81      4.74 o
   2   2   5      397.97      390.81      6.72 o
   3   2   5      173.05      165.52      4.30 o
   4   2   5       19.23       15.51      1.49 o
   5   2   5       10.78        8.98      1.30 o
   6   2   5        8.95       10.05      1.53 o
   7   2   5        2.71        2.74      0.97 o
   8   2   5        1.45        1.41      1.10 o
   9   2   5        5.51        6.80      1.69 o
  -5   3   5       15.24       16.53      1.39 o
  -4   3   5       15.25       14.72      1.10 o
  -3   3   5      112.14      110.89      2.73 o
  -2   3   5      270.69      276.48      3.65 o
  -1   3   5       74.12       75.57      2.27 o
   0   3   5      395.93      364.07      5.18 o
   1   3   5       71.63       69.52      1.46 o
   2   3   5      150.05      154.60      3.22 o
   3   3   5      129.25      119.74      3.30 o
   4   3   5      280.41      277.48      6.26 o
   5   3   5      140.01      127.49      4.41 o
   6   3   5       19.56       21.38      1.98 o
   7   3   5        0.80        1.46      0.88 o
   8   3   5        1.27        1.77      1.10 o
  -4   4   5       94.10       84.38      2.17 o
  -3   4   5       85.06       76.50      1.61 o
  -2   4   5       21.46       19.69      1.32 o
  -1   4   5       30.97       31.71      1.16 o
   2   4   5       12.15       10.21      0.70 o
   3   4   5       53.93       57.76      2.28 o
   5   4   5       54.46       52.21      2.91 o
   6   4   5        4.55        6.21      1.26 o
   7   4   5        0.84        0.88      0.79 o
   8   4   5        7.43        7.16      1.56 o
  -2   5   5       34.59       32.27      1.57 o
   4   5   5       78.64       82.81      3.17 o
   5   5   5       49.75       48.37      2.77 o
  -2  -9   6        1.83        5.74      1.45 o
   2  -9   6        1.11        4.64      1.65 o
  -4  -8   6        1.22        2.73      1.27 o
  -3  -8   6        3.08        3.40      1.24 o
  -2  -8   6        2.91        1.49      1.00 o
  -1  -8   6        2.60        2.10      0.92 o
   0  -8   6        8.05        9.06      1.26 o
   1  -8   6        0.95        0.59      0.65 o
   2  -8   6       13.86       15.63      1.83 o
   3  -8   6        3.63        0.73      0.84 o
  -5  -7   6        4.05        5.12      1.46 o
  -4  -7   6        0.06        1.52      1.07 o
  -3  -7   6        7.61       10.76      1.83 o
  -2  -7   6       15.80       17.09      2.09 o
  -1  -7   6        6.92        6.14      1.25 o
   0  -7   6        8.87       10.15      3.05 o
   1  -7   6       20.23       19.15      1.70 o
   2  -7   6       31.26       29.57      2.18 o
   3  -7   6        9.09        6.15      0.97 o
   4  -7   6       11.77       12.41      1.68 o
   5  -7   6       23.44       27.29      3.61 o
  -6  -6   6       14.22       14.11      2.36 o
  -5  -6   6        9.26       14.61      2.30 o
  -4  -6   6        0.18        0.32      0.96 o
  -3  -6   6        0.59        2.70      1.13 o
  -2  -6   6       30.01       29.55      2.61 o
  -1  -6   6       26.48       29.25      2.49 o
   0  -6   6       19.03       23.28      2.33 o
   1  -6   6       11.48       12.17      1.32 o
   2  -6   6       36.37       34.58      2.21 o
   3  -6   6        6.39        9.52      1.39 o
   4  -6   6       11.26       11.77      1.59 o
   5  -6   6        3.28        4.30      1.12 o
   6  -6   6        7.55       13.10      3.13 o
  -6  -5   6        1.11        1.67      1.24 o
  -5  -5   6        2.46        3.28      1.23 o
  -4  -5   6        7.58       12.26      1.86 o
  -3  -5   6       10.87        9.62      1.55 o
  -2  -5   6       12.96       14.42      1.82 o
  -1  -5   6       20.30       26.06      2.23 o
   0  -5   6       17.97       16.24      1.42 o
   1  -5   6      117.32      119.74      3.70 o
   2  -5   6        9.85        9.57      1.23 o
   3  -5   6       20.97       22.77      1.46 o
   4  -5   6       25.51       24.61      2.01 o
   5  -5   6       44.46       53.36      3.07 o
   6  -5   6       27.38       31.18      3.26 o
  -8  -4   6        2.32        2.57      1.17 o
  -7  -4   6        1.65        2.26      1.90 o
  -6  -4   6       28.87       32.68      2.07 o
  -5  -4   6       40.45       40.99      3.45 o
  -4  -4   6        1.44        1.10      0.98 o
  -3  -4   6        0.88        1.22      1.05 o
  -2  -4   6        8.17        7.80      1.25 o
  -1  -4   6      117.85      112.39      3.01 o
   0  -4   6      164.29      173.06      3.79 o
   1  -4   6        8.94        8.88      0.76 o
   2  -4   6       12.15       13.53      1.34 o
   3  -4   6      103.95      104.61      3.99 o
   4  -4   6       53.24       53.88      2.74 o
   5  -4   6        0.86        0.76      1.02 o
   6  -4   6        3.04        3.46      1.31 o
   7  -4   6        3.01        4.48      1.70 o
  -8  -3   6        5.93        8.02      1.77 o
  -7  -3   6        7.13        7.44      1.15 o
  -6  -3   6       19.17       26.03      1.99 o
  -5  -3   6       31.47       28.89      1.75 o
  -4  -3   6       41.67       43.88      1.95 o
  -3  -3   6      137.71      144.45      5.33 o
  -2  -3   6       69.48       67.30      3.43 o
  -1  -3   6       51.46       53.78      1.66 o
   0  -3   6      184.11      190.80      3.48 o
   1  -3   6       38.33       40.54      1.90 o
   2  -3   6        0.35        1.26      0.68 o
   3  -3   6       33.38       44.93      3.76 o
   4  -3   6      133.34      134.07      4.05 o
   5  -3   6       53.74       59.24      2.80 o
   6  -3   6       65.45       70.28      4.54 o
   7  -3   6       29.98       33.90      3.37 o
  -8  -2   6        2.04        0.92      0.99 o
  -7  -2   6        1.05        0.81      0.67 o
  -6  -2   6        0.08        0.01      0.53 o
  -5  -2   6      163.85      175.90      8.51 o
  -4  -2   6       30.83       31.90      2.67 o
  -3  -2   6       17.01       14.93      1.65 o
  -2  -2   6       73.45       71.58      3.31 o
  -1  -2   6      143.43      139.11      2.89 o
   0  -2   6      282.05      262.18      4.25 o
   1  -2   6       14.14       13.19      1.50 o
   2  -2   6      146.72      162.72      3.88 o
   3  -2   6      106.94      104.20      2.62 o
   4  -2   6       31.58       31.27      1.79 o
   5  -2   6       26.45       24.30      1.71 o
   6  -2   6       21.24       25.62      2.70 o
   7  -2   6        0.56        2.29      1.16 o
   8  -2   6        8.13        8.41      1.80 o
  -8  -1   6        4.06        8.20      1.83 o
  -7  -1   6        6.21        5.92      1.47 o
  -6  -1   6       18.21       18.90      1.51 o
  -5  -1   6      195.81      191.25      5.75 o
  -4  -1   6       11.14       10.16      1.41 o
  -3  -1   6      139.98      136.57      4.70 o
  -2  -1   6      218.12      218.22      3.93 o
  -1  -1   6      366.36      407.63      5.68 o
   0  -1   6      113.91      113.68      2.58 o
   1  -1   6       70.73       65.49      3.10 o
   2  -1   6       15.06       12.40      1.50 o
   3  -1   6      190.73      212.00      4.21 o
   4  -1   6      107.60      107.08      9.03 o
   5  -1   6      163.17      158.66      3.91 o
   6  -1   6      250.59      244.30      5.28 o
   7  -1   6       67.11       59.05      4.15 o
   8  -1   6        4.38        4.63      1.54 o
  -8   0   6        0.33        1.39      1.19 o
  -7   0   6        6.16        7.59      1.61 o
  -6   0   6        5.55        3.55      0.72 o
  -5   0   6      128.49      137.52      5.13 o
  -4   0   6      278.07      281.06      7.18 o
  -3   0   6       30.81       46.33      2.55 o
  -2   0   6      297.48      284.44      6.44 o
  -1   0   6      121.82      131.77      3.89 o
   0   0   6       45.31       40.10      2.13 o
   1   0   6        9.97        9.76      0.82 o
   2   0   6       86.26       92.21      4.17 o
   3   0   6       92.84       88.22      3.66 o
   4   0   6       82.46       85.52      3.35 o
   5   0   6        4.97        4.30      0.66 o
   6   0   6       73.17       76.50      4.23 o
   7   0   6        4.69        6.97      1.62 o
   8   0   6        2.76        3.58      1.47 o
  -6   1   6       17.85       16.10      1.83 o
  -5   1   6      193.94      185.09      5.74 o
  -4   1   6       11.98       12.22      1.35 o
  -3   1   6      140.73      128.95      4.02 o
  -2   1   6      219.05      220.85      3.68 o
  -1   1   6      366.84      406.94      7.50 o
   0   1   6      110.77      103.14      3.52 o
   1   1   6       72.05       70.20      2.29 o
   2   1   6       14.74       10.21      1.07 o
   3   1   6      191.08      204.62      5.43 o
   4   1   6      106.87       98.93      3.96 o
   5   1   6      162.69      145.28      5.31 o
   6   1   6      249.90      242.92      7.53 o
   7   1   6       66.86       58.90      3.85 o
   8   1   6        4.36        2.65      1.26 o
  -7   2   6        1.02        0.98      0.71 o
  -6   2   6        0.16       -0.42      0.67 o
  -5   2   6      163.21      170.13      5.15 o
  -4   2   6       31.64       29.28      1.84 o
  -3   2   6       17.44       16.12      1.23 o
  -2   2   6       73.02       68.09      2.30 o
  -1   2   6      149.66      142.67      3.28 o
   0   2   6      278.71      247.77      5.97 o
   2   2   6      151.13      157.41      3.94 o
   3   2   6      107.55       99.85      3.35 o
   4   2   6       31.61       26.94      1.97 o
   5   2   6       27.18       26.92      2.10 o
   6   2   6       21.06       18.83      1.95 o
   7   2   6        0.47        0.48      0.82 o
   8   2   6        8.15        8.22      1.71 o
  -5   3   6       30.89       28.25      1.82 o
  -4   3   6       40.81       36.07      1.82 o
  -3   3   6      140.84      129.08      3.25 o
  -2   3   6       66.95       63.05      2.67 o
  -1   3   6       51.58       55.45      1.49 o
   0   3   6      185.39      177.06      3.17 o
   1   3   6       38.15       39.04      1.30 o
   2   3   6        0.54        0.14      0.32 o
   3   3   6       34.02       38.24      1.89 o
   4   3   6      132.67      122.92      3.93 o
   5   3   6       53.16       53.80      2.82 o
   6   3   6       64.88       62.55      3.34 o
   7   3   6       29.77       24.24      2.30 o
  -3   4   6        0.81        0.30      0.24 o
  -2   4   6        8.06        9.33      0.95 o
  -1   4   6      116.37      107.28      2.53 o
   3   4   6      105.13      103.20      2.70 o
   4   4   6       54.22       53.02      2.30 o
   5   4   6        0.97        1.22      0.66 o
   7   4   6        3.07        2.78      1.14 o
  -3  -8   7        2.20        1.09      0.94 o
  -2  -8   7        1.35        1.86      1.07 o
  -1  -8   7        0.85        0.54      0.77 o
   0  -8   7       11.51       11.12      1.43 o
   1  -8   7       14.35       14.39      1.65 o
  -4  -7   7        1.93        3.10      1.32 o
  -3  -7   7        4.08        1.98      0.99 o
  -2  -7   7       15.31       20.35      2.36 o
  -1  -7   7       81.44       83.55      4.55 o
   0  -7   7        1.06        5.32      1.42 o
   1  -7   7        2.40        4.57      2.36 o
   2  -7   7        6.43        7.62      1.32 o
   3  -7   7        0.04        0.47      0.65 o
   4  -7   7       10.35       10.32      1.59 o
  -5  -6   7        0.64        2.38      1.35 o
  -4  -6   7       16.23       15.90      2.27 o
  -3  -6   7        0.33        0.02      0.78 o
  -2  -6   7       25.86       23.84      2.44 o
  -1  -6   7       30.71       31.72      2.70 o
   0  -6   7       33.99       32.24      2.10 o
   1  -6   7       40.87       43.08      2.43 o
   2  -6   7        8.25       10.94      1.40 o
   3  -6   7        1.19        0.83      1.04 o
   4  -6   7        0.14        0.00      1.05 o
   5  -6   7        3.28        2.96      1.06 o
   6  -6   7        1.82        3.72      1.71 o
  -6  -5   7        5.33        8.43      1.96 o
  -5  -5   7        0.81        0.84      1.00 o
  -4  -5   7        9.07        8.14      1.77 o
  -3  -5   7       28.96       30.35      2.75 o
  -2  -5   7      127.13      129.36      5.45 o
  -1  -5   7      119.41      124.25      5.13 o
   0  -5   7       16.55       15.89      1.85 o
   1  -5   7        5.56        5.50      0.99 o
   2  -5   7       14.62       14.82      1.51 o
   3  -5   7        7.26        7.43      0.97 o
   4  -5   7        0.59        1.12      0.81 o
   5  -5   7        5.19        4.92      2.14 o
   6  -5   7        7.68        9.77      1.70 o
  -7  -4   7        7.35       10.16      1.33 o
  -6  -4   7       14.49       14.88      1.44 o
  -5  -4   7       13.13       12.64      2.06 o
  -4  -4   7       36.89       40.05      3.19 o
  -3  -4   7       71.17       75.03      4.12 o
  -2  -4   7      119.32      120.11      5.02 o
  -1  -4   7       46.47       44.72      1.80 o
   0  -4   7       11.58       12.46      1.34 o
   1  -4   7       71.00       70.37      2.79 o
   2  -4   7       29.53       30.32      1.97 o
   3  -4   7        5.89        8.67      0.98 o
   4  -4   7        6.18        4.58      0.99 o
   5  -4   7        2.92        6.51      1.19 o
   6  -4   7        0.80        0.81      1.88 o
  -8  -3   7        2.18        4.32      1.46 o
  -7  -3   7        2.67        3.01      1.26 o
  -6  -3   7       32.36       32.18      3.04 o
  -5  -3   7       17.56       16.89      1.38 o
  -4  -3   7       44.28       49.48      3.35 o
  -3  -3   7       35.70       32.35      2.64 o
  -2  -3   7       92.68       86.59      4.05 o
  -1  -3   7      209.25      203.47      3.83 o
   0  -3   7      144.65      150.10      5.14 o
   1  -3   7       78.04       73.23      3.64 o
   2  -3   7       68.82       65.41      2.68 o
   3  -3   7       65.82       61.48      2.20 o
   4  -3   7        1.25        1.49      1.32 o
   5  -3   7        2.41        1.78      0.72 o
   6  -3   7        6.50        4.97      1.05 o
   7  -3   7       40.83       44.18      3.94 o
  -8  -2   7        3.98        5.25      2.07 o
  -7  -2   7        4.19        5.32      1.24 o
  -6  -2   7       13.76       18.99      1.55 o
  -5  -2   7        3.07        0.90      0.88 o
  -4  -2   7      214.98      216.88      6.96 o
  -3  -2   7      188.08      190.32      6.16 o
  -2  -2   7       23.89       23.06      1.26 o
  -1  -2   7       80.81       78.37      2.27 o
   0  -2   7       56.63       55.44      2.90 o
   1  -2   7      124.35      115.59      4.50 o
   2  -2   7      123.82      113.23      8.74 o
   3  -2   7       70.06       73.88      2.28 o
   4  -2   7       19.84       18.89      1.52 o
   5  -2   7       32.91       36.42      2.07 o
   6  -2   7       10.61        9.28      1.78 o
   7  -2   7        8.36        8.62      1.79 o
  -8  -1   7        0.80        1.09      0.63 o
  -7  -1   7        1.95        1.97      0.75 o
  -6  -1   7        8.34        7.23      1.54 o
  -5  -1   7      107.46      103.70      4.78 o
  -4  -1   7       34.27       34.90      2.57 o
  -3  -1   7       27.87       31.33      2.32 o
  -2  -1   7      184.84      186.67      5.54 o
  -1  -1   7      152.64      142.26      4.59 o
   0  -1   7      122.39      111.01      4.01 o
   1  -1   7        1.56        1.42      0.85 o
   2  -1   7       10.70       10.66      0.88 o
   3  -1   7      155.29      164.45      5.65 o
   4  -1   7       22.02       24.69      1.89 o
   5  -1   7        0.99        3.72      0.86 o
   6  -1   7       10.60        6.17      1.56 o
   7  -1   7        5.96        8.57      1.86 o
   8  -1   7       15.20       17.91      2.64 o
  -9   0   7        2.36        2.91      1.23 o
  -8   0   7        0.17        0.81      0.98 o
  -7   0   7        5.55        7.04      1.50 o
  -6   0   7        4.06        4.74      1.20 o
  -5   0   7       56.02       50.01      3.14 o
  -4   0   7      264.62      250.50      6.94 o
  -3   0   7        8.88        7.41      1.09 o
  -2   0   7       23.27       17.58      1.55 o
  -1   0   7      165.84      177.03      4.90 o
   0   0   7       39.00       31.24      2.06 o
   1   0   7      186.58      163.44      5.79 o
   2   0   7        5.60        4.64      0.70 o
   3   0   7        7.23        5.89      1.17 o
   4   0   7        0.97        2.15      0.98 o
   5   0   7       46.32       44.37      3.11 o
   6   0   7        1.41        0.30      0.97 o
   7   0   7        5.94        3.89      1.44 o
   8   0   7        1.30        2.39      1.32 o
  -8   1   7        0.81        0.69      0.81 o
  -7   1   7        2.05        2.70      1.02 o
  -6   1   7        7.74        7.00      1.33 o
  -5   1   7      107.94      106.65      4.35 o
  -4   1   7       33.46       35.81      2.31 o
  -3   1   7       27.63       29.39      1.93 o
  -2   1   7      185.35      182.54      4.85 o
  -1   1   7      151.23      132.99      4.01 o
   0   1   7      123.26      113.17      3.97 o
   1   1   7        1.60        0.37      0.64 o
   2   1   7       10.23       11.98      1.29 o
   3   1   7      154.72      156.27      4.93 o
   4   1   7       22.10       21.12      1.89 o
   5   1   7        0.92       -0.65      0.88 o
   6   1   7       10.96       11.59      1.68 o
   7   1   7        6.07        9.46      1.78 o
   8   1   7       15.29       12.05      2.05 o
  -7   2   7        3.96        2.09      0.94 o
  -6   2   7       13.87       16.23      1.72 o
  -5   2   7        2.83        2.51      0.84 o
  -4   2   7      219.43      206.53      5.47 o
  -3   2   7      187.95      172.23      4.52 o
  -2   2   7       22.52       21.96      1.06 o
  -1   2   7       79.71       78.20      2.00 o
   0   2   7       53.65       53.43      2.76 o
   2   2   7      126.83      124.38      3.73 o
   3   2   7       70.20       67.96      2.88 o
   4   2   7       20.33       15.06      1.51 o
   5   2   7       33.76       34.46      2.45 o
   6   2   7        9.94       13.84      1.73 o
   7   2   7        8.45        5.94      1.29 o
   8   2   7        3.87        5.04      1.39 o
  -5   3   7       16.94       15.09      1.38 o
  -4   3   7       44.96       42.15      2.01 o
  -3   3   7       36.54       35.38      1.72 o
  -2   3   7       93.23       88.78      2.15 o
  -1   3   7      210.49      207.88      3.46 o
   0   3   7      140.79      147.66      3.19 o
   1   3   7       77.75       80.98      2.33 o
   2   3   7       69.21       62.62      2.14 o
   3   3   7       64.35       57.37      2.41 o
   4   3   7        1.27        1.98      0.72 o
   5   3   7        2.32        1.97      0.77 o
   6   3   7        6.65        4.52      1.05 o
  -3   4   7       72.40       69.44      2.27 o
  -2   4   7      117.47      104.49      3.36 o
  -1   4   7       46.39       44.90      1.69 o
   2   4   7       30.34       26.13      0.90 o
  -2  -8   8        5.20        4.33      1.38 o
  -1  -8   8       17.69       18.91      2.37 o
   0  -8   8        4.56        4.68      1.38 o
   1  -8   8        0.49        1.38      1.14 o
   2  -8   8        3.22        1.71      1.13 o
  -3  -7   8        1.89        3.32      1.23 o
  -2  -7   8       59.80       60.78      4.09 o
  -1  -7   8        8.83        9.80      1.65 o
   0  -7   8        6.75        6.35      1.39 o
   1  -7   8        2.79        3.35      2.03 o
   2  -7   8        2.04       -0.06      0.77 o
   3  -7   8        0.94        2.25      0.81 o
  -4  -6   8       11.35       11.32      2.00 o
  -3  -6   8        5.48        6.40      1.56 o
  -2  -6   8       30.90       33.93      3.01 o
  -1  -6   8       18.50       22.86      2.41 o
   0  -6   8        5.61        3.73      1.16 o
   1  -6   8        0.92        1.56      0.81 o
   2  -6   8       10.78       12.07      2.71 o
   3  -6   8       13.61       14.06      1.37 o
   4  -6   8       17.43       17.34      1.54 o
   5  -6   8        0.85       -1.62      1.62 o
   6  -6   8        0.35       -0.84      2.07 o
  -5  -5   8       14.75       16.17      2.34 o
  -4  -5   8        4.81        4.60      1.48 o
  -3  -5   8       24.50       24.93      2.59 o
  -2  -5   8       67.88       62.68      3.88 o
  -1  -5   8       68.24       70.99      4.04 o
   0  -5   8      173.20      177.72      6.45 o
   1  -5   8        1.63        2.27      1.04 o
   2  -5   8        3.22        3.25      1.02 o
   3  -5   8        9.12        8.75      1.33 o
   4  -5   8        6.21        6.07      1.26 o
   5  -5   8       23.96       25.21      2.21 o
   6  -5   8        7.62        6.43      1.85 o
  -6  -4   8        6.12        7.94      1.73 o
  -5  -4   8       14.97       17.93      2.34 o
  -4  -4   8       81.98       78.86      4.58 o
  -3  -4   8       43.66       47.45      3.37 o
  -2  -4   8       31.95       34.75      2.81 o
  -1  -4   8       86.28       86.29      4.24 o
   0  -4   8        9.80        9.66      1.55 o
   1  -4   8       16.64       16.20      1.96 o
   2  -4   8       29.23       29.16      2.03 o
   3  -4   8       48.23       42.12      2.52 o
   4  -4   8       27.76       34.29      2.30 o
   5  -4   8        3.14        2.76      1.51 o
   6  -4   8        8.97       11.73      1.57 o
  -7  -3   8        4.08        5.84      1.54 o
  -6  -3   8        0.54        0.36      0.75 o
  -5  -3   8       22.32       24.39      2.64 o
  -4  -3   8       60.09       64.45      3.96 o
  -3  -3   8       85.51       82.46      4.29 o
  -2  -3   8       27.81       29.72      2.49 o
  -1  -3   8       23.53       26.09      2.25 o
   0  -3   8       83.84       78.20      3.85 o
   1  -3   8      104.30       95.14      4.44 o
   2  -3   8        2.90        2.90      1.20 o
   3  -3   8        6.46        7.67      1.18 o
   4  -3   8       41.16       46.71      3.81 o
   5  -3   8       23.22       25.17      1.91 o
   6  -3   8       24.49       25.81      2.96 o
  -7  -2   8        0.02        0.85      1.05 o
  -6  -2   8       27.34       32.96      3.06 o
  -5  -2   8       56.66       56.51      3.74 o
  -4  -2   8       33.19       35.65      2.86 o
  -3  -2   8       43.47       40.84      2.90 o
  -2  -2   8       23.32       21.04      1.98 o
  -1  -2   8      182.33      183.51      5.85 o
   0  -2   8       65.18       58.67      3.18 o
   1  -2   8       12.22       10.32      1.57 o
   2  -2   8       42.72       37.90      1.62 o
   3  -2   8       18.65       18.93      1.64 o
   4  -2   8        9.03        9.55      1.12 o
   5  -2   8        0.20        1.28      0.68 o
   6  -2   8       13.52       16.19      2.40 o
   7  -2   8        7.50        7.91      1.90 o
  -8  -1   8        0.23        1.22      0.99 o
  -7  -1   8       14.02       17.47      2.37 o
  -6  -1   8        9.80       12.67      1.91 o
  -5  -1   8       29.84       27.19      2.58 o
  -4  -1   8       93.88       91.35      4.32 o
  -3  -1   8        2.89        1.20      0.69 o
  -2  -1   8       69.80       69.10      3.36 o
  -1  -1   8        6.30        7.37      1.18 o
   0  -1   8       23.60       20.38      1.84 o
   1  -1   8      211.85      199.05      6.39 o
   2  -1   8      136.22      126.37      3.21 o
   3  -1   8       25.35       31.05      2.59 o
   4  -1   8       65.59       65.88      3.99 o
   5  -1   8       13.62       11.21      1.76 o
   6  -1   8        1.48        2.18      1.01 o
   7  -1   8       13.53       12.92      2.24 o
  -8   0   8        2.04        3.15      1.22 o
  -7   0   8        3.34        4.28      1.28 o
  -6   0   8        1.47        1.08      0.81 o
  -5   0   8       88.70       90.19      4.37 o
  -4   0   8       24.23       31.04      2.48 o
  -3   0   8       51.18       52.50      2.90 o
  -2   0   8       85.61       86.56      3.57 o
  -1   0   8       99.39       93.30      3.67 o
   0   0   8       84.47       78.72      3.55 o
   1   0   8      180.20      174.51      5.90 o
   2   0   8       81.63       75.99      2.64 o
   3   0   8      151.29      149.34      5.46 o
   4   0   8        5.23        9.18      1.47 o
   5   0   8       19.08       17.64      2.12 o
   6   0   8        7.53        6.28      1.52 o
   7   0   8        9.96        9.88      1.93 o
   8   0   8        1.03        3.18      1.43 o
  -7   1   8       13.97       13.63      1.90 o
  -6   1   8        9.83       10.27      1.55 o
  -5   1   8       30.49       31.05      2.42 o
  -4   1   8       94.29       85.68      3.75 o
  -3   1   8        3.39        2.68      0.84 o
  -2   1   8       69.19       62.62      2.83 o
  -1   1   8        5.97        5.99      0.99 o
   0   1   8       26.12       25.09      2.02 o
   1   1   8      208.09      190.74      6.29 o
   3   1   8       25.41       26.80      2.17 o
   4   1   8       65.56       61.84      3.42 o
   5   1   8       13.67       15.71      1.91 o
   6   1   8        1.51        3.13      1.14 o
   7   1   8       13.66       13.31      2.13 o
   8   1   8        0.53        1.71      1.26 o
  -6   2   8       27.47       31.61      2.46 o
  -5   2   8       58.20       54.00      2.96 o
  -4   2   8       33.23       31.06      2.04 o
  -3   2   8       43.12       40.07      2.18 o
  -2   2   8       22.11       20.35      1.53 o
  -1   2   8      176.29      159.94      3.26 o
   0   2   8       63.49       62.08      3.28 o
   2   2   8       43.87       46.61      2.46 o
   3   2   8       19.61       20.02      1.71 o
   4   2   8        9.46        8.71      1.31 o
   5   2   8        0.22       -0.09      0.59 o
   6   2   8       13.36       11.87      1.67 o
   7   2   8        7.33        6.83      1.62 o
  -4   3   8       60.57       61.35      2.60 o
  -3   3   8       83.47       80.39      2.89 o
  -2   3   8       28.47       23.31      1.66 o
  -1   3   8       22.98       23.36      1.12 o
   0   3   8       83.86       79.03      2.46 o
   1   3   8      105.47      117.69      3.35 o
   2   3   8        3.17        3.97      0.68 o
   3   3   8        6.41        6.34      0.90 o
   4   3   8       41.85       39.06      2.34 o
   5   3   8       22.75       19.36      1.79 o
  -2   4   8       31.42       34.07      1.97 o
   0  -8   9        4.72        4.19      1.31 o
   1  -8   9        2.99        4.79      1.44 o
   2  -8   9        2.62        0.10      1.09 o
  -2  -7   9       41.72       42.29      3.57 o
  -1  -7   9        5.47        6.64      1.56 o
   0  -7   9        8.27       11.33      1.98 o
   1  -7   9        2.03        3.72      1.41 o
   2  -7   9        0.27        1.82      1.38 o
   3  -7   9        5.29        6.82      1.92 o
  -4  -6   9        9.22       10.46      1.89 o
  -3  -6   9       42.10       45.55      3.71 o
  -2  -6   9        1.77        3.06      1.30 o
  -1  -6   9       66.90       66.58      4.19 o
   0  -6   9        4.97        7.76      1.54 o
   1  -6   9        5.01        7.31      1.65 o
   2  -6   9       17.52       15.58      1.75 o
   3  -6   9       12.05       13.51      1.89 o
   4  -6   9        1.25        4.51      1.34 o
   5  -6   9        6.04        8.22      2.30 o
  -5  -5   9        4.79        6.07      1.63 o
  -4  -5   9        4.39        5.75      1.58 o
  -3  -5   9       64.49       67.57      4.30 o
  -2  -5   9       94.15       98.08      5.03 o
  -1  -5   9       93.69       99.63      4.95 o
   0  -5   9       29.22       31.09      2.82 o
   1  -5   9       22.49       23.75      2.56 o
   2  -5   9        2.50        2.00      1.22 o
   3  -5   9        4.40        7.45      1.35 o
   4  -5   9       17.96       18.90      1.59 o
   5  -5   9        1.94        0.89      1.39 o
  -6  -4   9        3.58        4.74      1.59 o
  -5  -4   9        4.33        8.52      1.83 o
  -4  -4   9        3.87        2.99      1.33 o
  -3  -4   9       31.62       34.84      3.02 o
  -2  -4   9        5.73        5.74      1.28 o
  -1  -4   9       66.54       62.68      3.79 o
   0  -4   9      127.50      135.55      5.63 o
   1  -4   9        3.46        2.34      1.17 o
   2  -4   9       46.45       43.32      3.48 o
   3  -4   9       12.25       13.76      2.12 o
   4  -4   9       10.39       14.39      1.59 o
   5  -4   9        4.11        3.74      1.01 o
  -6  -3   9       10.13       14.61      2.30 o
  -5  -3   9        1.86        1.12      0.85 o
  -4  -3   9       37.81       39.40      3.21 o
  -3  -3   9       57.98       58.77      3.71 o
  -2  -3   9       76.24       76.89      4.09 o
  -1  -3   9      400.49      400.15      9.99 o
   0  -3   9      429.00      443.95     10.69 o
   1  -3   9        9.47        6.92      1.45 o
   2  -3   9       13.83        9.70      1.80 o
   3  -3   9       25.17       28.06      3.13 o
   4  -3   9       27.49       26.64      2.84 o
   5  -3   9        4.18        5.47      1.95 o
   6  -3   9        5.13        5.11      1.57 o
  -7  -2   9        8.35        9.22      1.88 o
  -6  -2   9        1.07        1.65      1.11 o
  -5  -2   9        2.89        5.43      1.48 o
  -4  -2   9       58.21       60.97      3.80 o
  -3  -2   9        7.19        7.10      1.43 o
  -2  -2   9        2.42        2.34      0.98 o
  -1  -2   9       27.21       30.69      2.46 o
   0  -2   9       33.15       29.33      2.44 o
   1  -2   9      199.30      187.49      6.64 o
   2  -2   9       76.16       76.44      4.51 o
   3  -2   9       22.40       26.84      2.00 o
   4  -2   9       20.08       23.37      2.62 o
   5  -2   9        6.36        8.74      1.90 o
   6  -2   9        0.63        1.32      1.27 o
  -7  -1   9        7.41        9.71      1.91 o
  -6  -1   9       20.67       28.47      2.85 o
  -5  -1   9        1.14        3.98      1.21 o
  -4  -1   9       20.85       18.06      2.03 o
  -3  -1   9       68.20       64.87      3.58 o
  -2  -1   9       89.28       89.59      4.02 o
  -1  -1   9      397.98      397.64      9.28 o
   0  -1   9       97.62       98.11      4.35 o
   1  -1   9       40.63       41.92      3.08 o
   2  -1   9      147.43      135.79      5.99 o
   3  -1   9       25.19       25.76      1.88 o
   4  -1   9        2.36        6.71      1.64 o
   5  -1   9        0.81        2.05      1.16 o
   6  -1   9        5.43        5.28      1.47 o
   7  -1   9        7.89        8.81      2.03 o
  -8   0   9        3.29        5.03      1.51 o
  -7   0   9        9.00       11.65      1.97 o
  -6   0   9        0.24        0.21      0.74 o
  -5   0   9       28.57       28.06      2.56 o
  -4   0   9       39.04       34.64      2.63 o
  -3   0   9       43.80       41.45      2.67 o
  -2   0   9        0.36        1.48      0.88 o
  -1   0   9        1.65        3.32      0.94 o
   0   0   9       17.23       17.22      1.79 o
   1   0   9      279.82      256.24      7.77 o
   2   0   9       28.13       26.31      2.67 o
   3   0   9        7.24       10.54      1.64 o
   4   0   9        0.03        0.18      0.78 o
   5   0   9        6.71       10.01      1.78 o
   6   0   9       11.11       13.62      2.09 o
   7   0   9        0.10        1.27      1.16 o
  -7   1   9        7.54       10.51      1.72 o
  -6   1   9       20.64       26.82      2.48 o
  -5   1   9        0.98        2.76      0.94 o
  -4   1   9       20.72       15.48      1.64 o
  -3   1   9       67.81       62.33      3.09 o
  -2   1   9       88.25       86.67      3.57 o
  -1   1   9      399.84      395.86      8.87 o
   0   1   9       98.70       91.77      4.16 o
   1   1   9       40.08       39.50      2.98 o
   3   1   9       23.35       27.80      2.40 o
   4   1   9        2.35        3.06      1.03 o
   5   1   9        0.82        1.08      0.84 o
   6   1   9        5.14        3.07      1.15 o
   7   1   9        7.85        7.94      1.90 o
  -5   2   9        3.14        4.91      1.00 o
  -4   2   9       57.02       58.00      2.92 o
  -3   2   9        7.03        6.66      1.02 o
  -2   2   9        2.32        2.69      0.67 o
  -1   2   9       28.01       28.96      2.18 o
   0   2   9       32.66       32.67      2.53 o
   2   2   9       76.86       97.31      3.97 o
   3   2   9       22.71       23.28      1.96 o
   4   2   9       19.84       18.21      1.84 o
   5   2   9        5.89        5.12      1.15 o
   6   2   9        0.59        0.55      0.84 o
  -3   3   9       57.82       55.30      2.59 o
  -2   3   9       75.25       76.04      3.29 o
  -1   3   9      398.46      396.84      9.12 o
   2   3   9       15.17       14.87      1.32 o
   3   3   9       25.75       28.40      1.89 o
   0  -7  10       13.29       18.13      2.50 o
   1  -7  10       16.19       18.31      2.59 o
   2  -7  10        7.93        8.19      1.88 o
  -3  -6  10        0.76        0.30      1.11 o
  -2  -6  10       11.11       13.56      2.11 o
  -1  -6  10        2.98        0.27      0.87 o
   0  -6  10        6.64        5.18      1.46 o
   1  -6  10       15.61       11.83      2.01 o
   2  -6  10       13.49       13.28      2.33 o
   3  -6  10       20.32       21.28      2.97 o
   4  -6  10        5.51        8.74      2.29 o
  -4  -5  10       10.75        8.14      1.72 o
  -3  -5  10        9.72       11.85      1.95 o
  -2  -5  10        3.70        3.23      1.18 o
  -1  -5  10       37.09       35.48      3.09 o
   0  -5  10        7.91        8.18      1.69 o
   1  -5  10       40.49       39.53      3.42 o
   2  -5  10       17.55       20.63      2.70 o
   3  -5  10        8.34        7.42      1.90 o
   4  -5  10       24.92       26.54      1.91 o
   5  -5  10        6.63        8.26      2.07 o
  -5  -4  10        2.92        4.96      1.50 o
  -4  -4  10        2.83        2.69      1.16 o
  -3  -4  10        5.79        5.06      1.28 o
  -2  -4  10        8.09       10.36      1.80 o
  -1  -4  10       15.99       14.50      1.94 o
   0  -4  10       32.14       33.57      2.92 o
   1  -4  10       29.65       31.65      3.01 o
   2  -4  10       47.39       41.30      3.63 o
   3  -4  10       94.15       84.72      5.52 o
   4  -4  10       12.28       12.31      2.37 o
   5  -4  10        6.30        6.66      1.86 o
  -6  -3  10        0.88        2.14      1.07 o
  -5  -3  10        6.21        5.25      1.45 o
  -4  -3  10        6.83        6.99      1.46 o
  -3  -3  10        5.81        5.51      1.36 o
  -2  -3  10       29.19       24.18      2.39 o
  -1  -3  10       25.44       27.58      2.57 o
   0  -3  10      110.80      111.18      5.18 o
   1  -3  10       57.16       59.97      4.01 o
   2  -3  10      102.35      100.45      5.51 o
   3  -3  10       29.72       29.65      3.30 o
   4  -3  10        1.25        2.27      1.16 o
   5  -3  10        8.40        8.36      1.91 o
  -6  -2  10       11.52        8.72      1.71 o
  -5  -2  10        1.72        1.61      1.05 o
  -4  -2  10       24.28       27.70      2.68 o
  -3  -2  10        1.12        1.58      0.88 o
  -2  -2  10       26.19       25.35      2.44 o
  -1  -2  10       25.13       23.21      2.26 o
   0  -2  10       81.74       79.70      4.27 o
   1  -2  10      119.26      120.31      5.59 o
   2  -2  10       73.43       65.02      4.35 o
   3  -2  10      114.59      105.54      5.98 o
   4  -2  10       31.22       40.07      3.65 o
   5  -2  10        6.15        6.17      1.68 o
   6  -2  10        3.23        4.42      1.71 o
  -7  -1  10        1.19        1.16      0.85 o
  -6  -1  10        1.23        1.47      1.02 o
  -5  -1  10        7.28       12.42      1.82 o
  -4  -1  10        6.29        5.11      1.18 o
  -3  -1  10        7.78        6.67      1.29 o
  -2  -1  10        9.11        7.94      1.32 o
  -1  -1  10       37.50       39.98      2.79 o
   0  -1  10      764.29      762.24     15.24 o
   1  -1  10      475.26      460.79     11.64 o
   2  -1  10       41.47       41.51      3.51 o
   3  -1  10        3.57        3.26      0.92 o
   4  -1  10        4.27        7.82      1.78 o
   5  -1  10        4.31        5.86      1.68 o
   6  -1  10        7.54        9.52      1.95 o
  -7   0  10        1.61        2.97      1.26 o
  -6   0  10        4.71        7.12      1.47 o
  -5   0  10        9.25       10.62      1.69 o
  -4   0  10       29.85       25.17      2.27 o
  -3   0  10        0.15        0.30      0.64 o
  -2   0  10        0.66        3.27      1.01 o
  -1   0  10        0.16       -0.44      0.87 o
   0   0  10       43.99       45.19      3.12 o
   1   0  10       39.34       32.66      2.85 o
   2   0  10      267.00      258.10      8.82 o
   3   0  10       30.06       33.30      3.00 o
   4   0  10       15.62       15.64      2.15 o
   5   0  10        0.37        0.71      1.00 o
   6   0  10        1.03        1.80      1.23 o
   7   0  10        2.24        3.81      1.62 o
  -6   1  10        1.21        1.17      0.79 o
  -5   1  10        7.36       10.16      1.50 o
  -4   1  10        6.99        6.28      1.25 o
  -3   1  10        7.35        5.54      1.09 o
  -2   1  10        9.15        8.17      1.28 o
  -1   1  10       36.98       36.65      2.56 o
   0   1  10      759.77      709.29     14.39 o
   1   1  10      476.19      468.58     11.81 o
   3   1  10        3.50        2.38      1.08 o
   4   1  10        4.67        5.71      1.45 o
   5   1  10        4.24        3.36      1.08 o
   6   1  10        7.72        7.65      1.76 o
   7   1  10        1.85        2.45      1.20 o
  -5   2  10        1.74        1.10      0.74 o
  -4   2  10       24.34       22.29      1.87 o
  -3   2  10        1.10        1.45      0.50 o
  -2   2  10       26.26       23.65      1.96 o
  -1   2  10       27.13       24.18      2.11 o
   0   2  10       82.40       82.85      4.24 o
   2   2  10       73.61       99.33      4.46 o
   3   2  10      113.05      125.08      5.02 o
   4   2  10       31.70       30.82      2.58 o
  -3   3  10        6.06        5.38      0.99 o
  -2   3  10       29.29       26.91      2.11 o
  -1   3  10       24.57       23.24      2.17 o
   0  -6  11        0.06       -0.44      1.08 o
   1  -6  11        1.25        3.20      1.37 o
  -3  -5  11        6.28        5.19      1.39 o
  -2  -5  11        4.38        4.32      1.33 o
  -1  -5  11        0.08        0.91      0.94 o
   0  -5  11        5.99        9.63      1.83 o
   1  -5  11       12.72       14.57      2.30 o
   2  -5  11       17.38       17.46      2.61 o
   3  -5  11       28.27       30.20      3.64 o
  -4  -4  11       12.23       10.43      1.97 o
  -3  -4  11       18.64       24.09      2.71 o
  -2  -4  11        0.29       -0.60      0.92 o
  -1  -4  11        4.02        4.06      1.22 o
   0  -4  11        1.78        0.07      0.97 o
   1  -4  11        8.28       11.29      2.08 o
   2  -4  11        0.33       -1.32      1.32 o
   3  -4  11       17.46       17.06      2.81 o
   4  -4  11       16.99       20.38      2.89 o
  -5  -3  11        1.58        0.35      0.92 o
  -4  -3  11        4.33        6.92      1.57 o
  -3  -3  11       15.45       18.31      2.24 o
  -2  -3  11       13.49       14.38      2.04 o
  -1  -3  11       16.41       17.96      2.23 o
   0  -3  11       14.34       15.80      2.15 o
   1  -3  11       38.40       40.58      3.51 o
   2  -3  11       69.46       70.98      4.89 o
   3  -3  11       13.75       13.47      2.40 o
   4  -3  11        6.39        7.57      1.82 o
   5  -3  11        0.10       -0.22      1.02 o
  -6  -2  11        1.79        2.22      1.23 o
  -5  -2  11        5.84       11.33      2.01 o
  -4  -2  11       13.09       17.81      2.23 o
  -3  -2  11       43.06       43.73      3.29 o
  -2  -2  11        8.08        8.02      1.50 o
  -1  -2  11        8.41        7.75      1.50 o
   0  -2  11       35.20       35.37      3.02 o
   1  -2  11       24.17       24.37      2.81 o
   2  -2  11        6.08        5.81      1.59 o
   3  -2  11       31.17       32.51      3.48 o
   4  -2  11       21.73       22.21      2.90 o
   5  -2  11       21.86       25.58      3.20 o
  -6  -1  11       12.05       14.58      2.17 o
  -5  -1  11        7.30        7.75      1.56 o
  -4  -1  11        4.98        4.86      1.25 o
  -3  -1  11       32.85       35.32      2.87 o
  -2  -1  11       42.51       40.78      2.98 o
  -1  -1  11       20.85       20.24      2.13 o
   0  -1  11       72.12       79.30      4.43 o
   1  -1  11       49.36       50.81      3.78 o
   2  -1  11       71.52       70.39      4.74 o
   3  -1  11       14.33       18.67      2.56 o
   4  -1  11        2.12        3.20      1.51 o
   5  -1  11        0.41        0.47      1.19 o
   6  -1  11        3.50        2.32      1.34 o
  -7   0  11        4.91        4.22      1.33 o
  -6   0  11        5.31        8.09      1.62 o
  -5   0  11       24.71       27.27      2.59 o
  -4   0  11        1.66        2.19      1.04 o
  -3   0  11       35.44       34.63      2.71 o
  -2   0  11       57.54       51.89      3.24 o
  -1   0  11       38.12       34.47      2.71 o
   0   0  11       32.23       31.45      2.81 o
   1   0  11       87.74       85.73      4.88 o
   2   0  11       34.55       31.91      3.22 o
   3   0  11        0.21        0.87      0.95 o
   4   0  11       71.61       82.28      5.13 o
   5   0  11       48.72       64.34      4.74 o
   6   0  11        3.14        4.46      1.80 o
  -5   1  11        7.39        7.92      1.40 o
  -4   1  11        5.00        5.45      1.16 o
  -3   1  11       31.78       30.26      2.39 o
  -2   1  11       43.21       38.89      2.70 o
  -1   1  11       21.16       22.19      2.19 o
   0   1  11       71.83       70.74      4.17 o
   1   1  11       50.77       56.24      3.95 o
   3   1  11       14.67       16.39      2.28 o
   4   1  11        2.07        5.13      1.56 o
   5   1  11        0.38        0.28      0.95 o
  -4   2  11       13.24       13.76      1.61 o
  -3   2  11       42.99       41.20      2.66 o
  -2   2  11        8.10        7.17      1.27 o
  -1   2  11        9.12        8.93      1.49 o
   0   2  11       35.50       35.75      2.95 o
   2   2  11        5.99        8.79      1.58 o
  -2   3  11       12.94       14.97      1.72 o
  -1   3  11       17.00       15.23      1.90 o
  -2  -4  12        4.37        2.03      1.01 o
  -1  -4  12       27.90       33.91      3.25 o
   0  -4  12        1.51        1.20      0.99 o
   1  -4  12        5.66        6.47      1.80 o
   2  -4  12        2.63        2.68      1.50 o
  -4  -3  12       23.62       23.68      2.76 o
  -3  -3  12        0.29        2.10      1.18 o
  -2  -3  12        3.91        5.57      1.47 o
  -1  -3  12        4.51        4.24      1.36 o
   0  -3  12       38.64       49.73      3.89 o
   1  -3  12       71.45       77.23      5.08 o
   2  -3  12        5.96        6.32      1.89 o
   3  -3  12        5.72        9.90      2.14 o
   4  -3  12        6.57        7.99      2.04 o
  -5  -2  12        6.41       11.58      2.00 o
  -4  -2  12        0.70        0.26      0.79 o
  -3  -2  12        3.56        5.13      1.29 o
  -2  -2  12       30.06       27.89      2.78 o
  -1  -2  12       15.30       16.47      2.18 o
   0  -2  12        6.15        7.54      1.68 o
   1  -2  12       53.78       56.69      4.30 o
   2  -2  12       21.42       17.38      2.60 o
   3  -2  12        9.76       10.72      1.55 o
   4  -2  12        8.06        8.72      2.00 o
   5  -2  12        3.71        3.74      1.62 o
  -6  -1  12        0.79        1.03      0.96 o
  -5  -1  12       19.03       21.58      2.50 o
  -4  -1  12        8.79        9.69      1.73 o
  -3  -1  12       22.36       19.92      2.29 o
  -2  -1  12        2.27        0.97      0.76 o
  -1  -1  12       32.78       26.42      2.62 o
   0  -1  12        6.92        8.69      1.65 o
   1  -1  12       25.54       23.64      2.83 o
   2  -1  12       21.48       21.13      2.80 o
   3  -1  12        2.76        3.33      1.39 o
   4  -1  12        8.13        8.12      1.99 o
   5  -1  12        4.36       12.60      2.48 o
  -6   0  12        6.82        6.19      1.43 o
  -5   0  12        2.53        2.94      1.13 o
  -4   0  12        2.34        2.50      1.02 o
  -3   0  12        0.12        6.87      1.43 o
  -2   0  12       42.61       46.99      3.28 o
  -1   0  12        0.31        1.15      0.94 o
   0   0  12        1.04        2.08      0.98 o
   1   0  12      125.77      118.06      6.05 o
   2   0  12       24.76       26.33      3.08 o
   3   0  12       14.17       22.97      2.95 o
   4   0  12       13.54       18.72      2.81 o
   5   0  12        1.37        3.36      1.87 o
   6   0  12        7.08        6.82      2.04 o
  -5   1  12       19.24       21.27      2.24 o
  -4   1  12        8.47        6.05      1.28 o
  -3   1  12       22.26       22.07      2.19 o
  -2   1  12        2.32        2.32      1.01 o
  -1   1  12       32.70       36.79      2.97 o
   0   1  12        7.17        7.49      1.64 o
   1   1  12       26.40       29.30      3.05 o
   3   1  12        2.92        3.90      1.57 o
   4   1  12        7.95       10.75      2.12 o
  -3   2  12        3.32        3.92      1.02 o
  -2   2  12       31.31       25.85      2.42 o
  -1   2  12       15.39       16.47      2.07 o
   0   2  12        6.12        1.27      0.88 o
  -1   3  12        4.84        5.46      1.33 o
  -2  -3  13       26.47       35.14      3.33 o
  -1  -3  13       10.91       10.71      2.01 o
   0  -3  13        6.12        7.24      1.81 o
   1  -3  13        1.06        1.49      1.27 o
  -4  -2  13       10.59       12.14      2.06 o
  -3  -2  13        1.43        1.68      1.10 o
  -2  -2  13        2.84        2.61      1.21 o
  -1  -2  13        9.45       10.83      1.87 o
   0  -2  13       19.62       22.63      2.77 o
   1  -2  13        7.42        7.58      1.95 o
   2  -2  13       14.33       16.82      2.79 o
   3  -2  13        6.66        7.48      1.86 o
   4  -2  13        8.45       12.51      2.55 o
  -5  -1  13        0.93       -0.89      1.07 o
  -4  -1  13        2.45        1.24      0.93 o
  -3  -1  13        7.70        8.25      1.65 o
  -2  -1  13       22.76       28.19      2.83 o
  -1  -1  13        7.10        5.25      1.46 o
   0  -1  13        3.78        3.13      1.35 o
   1  -1  13       11.63       11.09      2.21 o
   2  -1  13       13.16       19.03      2.86 o
   3  -1  13       12.90       19.51      2.91 o
   4  -1  13        2.80        3.66      1.78 o
  -5   0  13        8.18        8.74      1.63 o
  -4   0  13        9.03       13.88      1.95 o
  -3   0  13        9.92       12.38      1.92 o
  -2   0  13        0.00       -0.32      0.79 o
  -1   0  13        9.72       13.56      2.10 o
   0   0  13       17.80       15.43      2.23 o
   1   0  13       39.60       43.72      3.91 o
   2   0  13        0.12        1.03      1.34 o
   3   0  13        2.52        3.81      1.67 o
   4   0  13        8.97       17.39      3.00 o
  -4   1  13        2.38        4.88      1.18 o
  -3   1  13        7.84        8.36      1.52 o
  -2   1  13       23.04       24.11      2.50 o
  -1   1  13        6.80        6.60      1.54 o
   0   1  13        3.77        3.78      1.41 o
   1   1  13       11.30       14.86      2.39 o
  -2   2  13        2.92        1.95      0.95 o
  -1   2  13        9.00        5.00      1.34 o
   0   2  13       19.61       23.17      2.77 o
  -3  -1  14        4.08        5.75      1.52 o
  -2  -1  14        0.45        4.02      1.48 o
  -1  -1  14       17.72       19.56      2.59 o
   0  -1  14       22.98       20.15      2.72 o
   1  -1  14        5.35        2.93      1.40 o
   3  -1  14        7.02       13.67      2.80 o
  -4   0  14       14.12       16.31      2.23 o
  -3   0  14       14.15       15.08      2.17 o
  -2   0  14       18.34       17.34      2.35 o
  -1   0  14       16.91       17.19      2.44 o
   0   0  14        0.00        1.09      1.05 o
   1   0  14       23.17       24.88      3.15 o
   2   0  14        1.36        1.41      1.40 o
  -3   1  14        4.03        5.61      1.41 o
  -2   1  14        0.40        0.91      0.92 o
  -1   1  14       17.57       19.48      2.52 o
   0   1  14       23.64       21.44      2.78 o
   1   1  14        5.35        7.71      1.97 o
  -1   2  14        7.41        7.53      1.75 o
   0   2  14        1.90        1.23      1.07 o
  -2   1  15        4.82        5.79      1.50 o
  -1   1  15        7.57       10.88      2.15 o
   0   1  15        5.02        3.81      1.52 o
 
